# Supplementary material for: 2-{2-[2-(1,3-Dioxoisoindol-2-yl)eth­oxy]eth­yl}isoindole-1,3-dione
Source: Acta Crystallogr Sect E Struct Rep Online. 2011 May 20;67(Pt 6):o1487. doi: 10.1107/S1600536811018496 (PMC3120287; doi:10.1107/S1600536811018496)
Supplement: Supplementary file 1 [file e-67-o1487-sup1.cif]

##############################################################################
#                                                                            #
# This CIF contains the data in a paper accepted for publication in          #
# Acta Crystallographica Section E. It conforms to the requirements of       #
# Notes for Authors for Acta Crystallographica Section E, and has been       #
# peer reviewed under the auspices of the IUCr Commission on Journals.       #
#                                                                            #
# Full details of the Crystallographic Information File format               #
# are given in the paper "The Crystallographic Information File (CIF):       #
# a New Standard Archive File for Crystallography" by S. R. Hall, F. H.      #
# Allen and I. D. Brown [Acta Cryst. (1991), A47, 655-685].                  #
#                                                                            #
# The current version of the core CIF dictionary is obtainable from          #
# ftp://ftp.iucr.org/pub/cif_core.dic.                                       #
#                                                                            #
# Software is freely available for graphical display of the structure(s)     #
# in this CIF. For information consult the CIF software page                 #
# http://www.iucr.org/resources/cif/software.                                #
#                                                                            #
# This file may be used for bona fide research purposes within the           #
# scientific community so long as proper attribution is given to the journal # 
# article from which it was obtained.                                        #
#                                                                            #
##############################################################################
data_I
_audit_creation_method     SHELXL-97
_chemical_name_systematic
;
2-{2-[2-(1,3-Dioxoisoindol-2-yl)ethoxy]ethyl}isoindole-1,3-dione
;
_chemical_name_common     '2-(Phthalimido)ethyl ether'
_chemical_formula_moiety     'C20 H16 N2 O5'
_chemical_formula_sum     'C20 H16 N2 O5'
_chemical_formula_iupac     'C20 H16 N2 O5'
_chemical_formula_weight     364.35
_chemical_melting_point     ?
_symmetry_cell_setting     monoclinic
_symmetry_space_group_name_H-M     'P 21/n'
_symmetry_space_group_name_Hall     '-P 2yn'
loop_
    _symmetry_equiv_pos_as_xyz
    'x, y, z'
    '-x+1/2, y+1/2, -z+1/2'
    '-x, -y, -z'
    'x-1/2, -y-1/2, z-1/2'
_cell_length_a     10.89280(10)
_cell_length_b     11.96560(10)
_cell_length_c     14.3572(2)
_cell_angle_alpha     90.00
_cell_angle_beta     111.6330(10)
_cell_angle_gamma     90.00
_cell_volume     1739.49(3)
_cell_formula_units_Z     4
_cell_measurement_reflns_used     9302
_cell_measurement_theta_min     3.3082
_cell_measurement_theta_max     75.5044
_cell_measurement_temperature     293(2)
_exptl_crystal_description     prism
_exptl_crystal_colour     colourless
_exptl_crystal_size_max     0.40
_exptl_crystal_size_mid     0.30
_exptl_crystal_size_min     0.20
_exptl_crystal_density_diffrn     1.391
_exptl_crystal_density_meas     ?
_exptl_crystal_density_method     'not measured'
_exptl_crystal_F_000     760
_exptl_absorpt_coefficient_mu     0.845
_exptl_absorpt_correction_type     multi-scan
_exptl_absorpt_process_details     '(CrysAlisPro; Oxford Diffraction, 2009)'
_exptl_absorpt_correction_T_min     0.33265
_exptl_absorpt_correction_T_max     1.00000
_exptl_special_details     ?
_diffrn_ambient_temperature     293(2)
_diffrn_radiation_type     CuK\a
_diffrn_radiation_wavelength     1.54180
_diffrn_radiation_source     'Enhance (Cu) X-ray Source'
_diffrn_radiation_monochromator     graphite
_diffrn_measurement_device_type     'Oxford Diffraction Xcalibur Ruby'
_diffrn_measurement_method     '\w scans'
_diffrn_detector_area_resol_mean     10.2576
_diffrn_reflns_number     14673
_diffrn_reflns_av_R_equivalents     0.0252
_diffrn_reflns_av_sigmaI/netI     0.0144
_diffrn_reflns_theta_min     4.40
_diffrn_reflns_theta_max     75.64
_diffrn_reflns_theta_full     75.64
_diffrn_measured_fraction_theta_max     0.990
_diffrn_measured_fraction_theta_full     0.990
_diffrn_reflns_limit_h_min     -13
_diffrn_reflns_limit_h_max     10
_diffrn_reflns_limit_k_min     -14
_diffrn_reflns_limit_k_max     15
_diffrn_reflns_limit_l_min     -14
_diffrn_reflns_limit_l_max     17
_diffrn_standards_number     ?
_diffrn_standards_interval_count     ?
_diffrn_standards_interval_time     ?
_diffrn_standards_decay_%     ?
_refine_special_details
;
 Refinement of F^2^ against ALL reflections.  The weighted R-factor wR and
 goodness of fit S are based on F^2^, conventional R-factors R are based
 on F, with F set to zero for negative F^2^. The threshold expression of
 F^2^ > 2sigma(F^2^) is used only for calculating R-factors(gt) etc. and is
 not relevant to the choice of reflections for refinement.  R-factors based
 on F^2^ are statistically about twice as large as those based on F, and R-
 factors based on ALL data will be even larger.
;
_reflns_number_total     3575
_reflns_number_gt     3075
_reflns_threshold_expression     >2sigma(I)
_refine_ls_structure_factor_coef     Fsqd
_refine_ls_matrix_type     full
_refine_ls_R_factor_all     0.0429
_refine_ls_R_factor_gt     0.0378
_refine_ls_wR_factor_gt     0.1114
_refine_ls_wR_factor_ref     0.1148
_refine_ls_goodness_of_fit_ref     1.072
_refine_ls_restrained_S_all     1.072
_refine_ls_number_reflns     3575
_refine_ls_number_parameters     245
_refine_ls_number_restraints     0
_refine_ls_hydrogen_treatment     constr
_refine_ls_weighting_scheme     calc
_refine_ls_weighting_details
         'calc w=1/[\s^2^(Fo^2^)+(0.0682P)^2^+0.1804P] where P=(Fo^2^+2Fc^2^)/3'
_atom_sites_solution_hydrogens     geom
_atom_sites_solution_primary     direct
_atom_sites_solution_secondary     difmap
_refine_ls_shift/su_max     0.000
_refine_ls_shift/su_mean     0.000
_refine_diff_density_max     0.214
_refine_diff_density_min     -0.143
_refine_ls_extinction_method     SHELXL
_refine_ls_extinction_coef     0.0094(6)
_refine_ls_extinction_expression
                                  'Fc^*^=kFc[1+0.001xFc^2^\l^3^/sin(2\q)]^-1/4^'
loop_
    _atom_type_symbol
    _atom_type_description
    _atom_type_scat_dispersion_real
    _atom_type_scat_dispersion_imag
    _atom_type_scat_source
    'C' 'C' 0.0181 0.0091
                         'International Tables Vol C Tables 4.2.6.8 and 6.1.1.4'
    'H' 'H' 0.0000 0.0000
                         'International Tables Vol C Tables 4.2.6.8 and 6.1.1.4'
    'O' 'O' 0.0492 0.0322
                         'International Tables Vol C Tables 4.2.6.8 and 6.1.1.4'
    'N' 'N' 0.0311 0.0180
                         'International Tables Vol C Tables 4.2.6.8 and 6.1.1.4'
_computing_data_collection     'CrysAlisPro (Oxford Diffraction, 2009)'
_computing_cell_refinement     'CrysAlisPro (Oxford Diffraction, 2009)'
_computing_data_reduction     'CrysAlisPro (Oxford Diffraction, 2009)'
_computing_structure_solution     'SHELXS97 (Sheldrick, 2008)'
_computing_structure_refinement     'SHELXL97 (Sheldrick, 2008)'
_computing_molecular_graphics     'XP in SHELXTL (Sheldrick, 2008)'
_computing_publication_material     'SHELXL97 (Sheldrick, 2008)'
loop_
    _atom_site_type_symbol
    _atom_site_label
    _atom_site_fract_x
    _atom_site_fract_y
    _atom_site_fract_z
    _atom_site_U_iso_or_equiv
    _atom_site_adp_type
    _atom_site_calc_flag
    _atom_site_refinement_flags
    _atom_site_occupancy
    _atom_site_symmetry_multiplicity
    _atom_site_disorder_assembly
    _atom_site_disorder_group
    N N1 0.20673(10) 0.08438(9) 0.31107(8) 0.0482(3) Uani d . 1 1 . .
    N N2 0.37536(10) -0.01311(9) 0.06449(8) 0.0456(3) Uani d . 1 1 . .
    O O1 0.14477(11) 0.03279(11) 0.44214(8) 0.0705(3) Uani d . 1 1 . .
    O O2 0.32443(10) 0.15162(9) 0.21829(7) 0.0564(3) Uani d . 1 1 . .
    O O3 0.19329(8) -0.09719(7) 0.16698(6) 0.0470(2) Uani d . 1 1 . .
    O O4 0.26607(11) 0.11689(10) -0.05545(9) 0.0714(3) Uani d . 1 1 . .
    O O5 0.52801(11) -0.10263(11) 0.19907(8) 0.0726(3) Uani d . 1 1 . .
    C C1 0.22559(13) 0.07069(11) 0.41171(10) 0.0491(3) Uani d . 1 1 . .
    C C2 0.36170(13) 0.11145(10) 0.46882(9) 0.0445(3) Uani d . 1 1 . .
    C C3 0.41737(12) 0.14479(10) 0.40088(9) 0.0423(3) Uani d . 1 1 . .
    C C4 0.31715(12) 0.12978(10) 0.29806(9) 0.0444(3) Uani d . 1 1 . .
    C C5 0.43090(15) 0.11709(11) 0.57083(10) 0.0524(3) Uani d . 1 1 . .
    H H5A 0.3929 0.0948 0.6162 0.063 Uiso calc R 1 1 . .
    C C6 0.55940(14) 0.15730(12) 0.60309(10) 0.0554(3) Uani d . 1 1 . .
    H H6A 0.6084 0.1625 0.6714 0.067 Uiso calc R 1 1 . .
    C C7 0.61590(14) 0.18991(11) 0.53518(11) 0.0541(3) Uani d . 1 1 . .
    H H7A 0.7024 0.2161 0.5588 0.065 Uiso calc R 1 1 . .
    C C8 0.54558(13) 0.18413(10) 0.43237(10) 0.0485(3) Uani d . 1 1 . .
    H H8A 0.5833 0.2059 0.3867 0.058 Uiso calc R 1 1 . .
    C C9 0.08711(13) 0.05067(13) 0.22883(11) 0.0547(3) Uani d . 1 1 . .
    H H9A 0.0767 0.0963 0.1706 0.066 Uiso calc R 1 1 . .
    H H9B 0.0114 0.0638 0.2476 0.066 Uiso calc R 1 1 . .
    C C10 0.09011(13) -0.07152(12) 0.20170(10) 0.0514(3) Uani d . 1 1 . .
    H H10A 0.1008 -0.1169 0.2601 0.062 Uiso calc R 1 1 . .
    H H10B 0.0061 -0.0910 0.1500 0.062 Uiso calc R 1 1 . .
    C C11 0.15869(12) -0.07463(12) 0.06348(9) 0.0483(3) Uani d . 1 1 . .
    H H11A 0.1335 0.0032 0.0500 0.058 Uiso calc R 1 1 . .
    H H11B 0.0839 -0.1204 0.0246 0.058 Uiso calc R 1 1 . .
    C C12 0.27467(14) -0.09957(12) 0.03325(10) 0.0521(3) Uani d . 1 1 . .
    H H12A 0.3137 -0.1702 0.0627 0.062 Uiso calc R 1 1 . .
    H H12B 0.2435 -0.1074 -0.0390 0.062 Uiso calc R 1 1 . .
    C C13 0.35959(14) 0.09081(11) 0.01785(10) 0.0511(3) Uani d . 1 1 . .
    C C14 0.47835(15) 0.15636(13) 0.07673(12) 0.0603(4) Uani d . 1 1 . .
    C C15 0.55826(14) 0.08926(15) 0.15356(11) 0.0613(4) Uani d . 1 1 . .
    C C16 0.49218(13) -0.02092(13) 0.14666(10) 0.0514(3) Uani d . 1 1 . .
    C C17 0.5109(2) 0.26603(16) 0.06645(19) 0.0904(7) Uani d . 1 1 . .
    H H17A 0.4569 0.3112 0.0149 0.108 Uiso calc R 1 1 . .
    C C18 0.6273(3) 0.3050(2) 0.1364(3) 0.1217(11) Uani d . 1 1 . .
    H H18A 0.6528 0.3782 0.1312 0.146 Uiso calc R 1 1 . .
    C C19 0.7070(3) 0.2397(3) 0.2133(2) 0.1250(12) Uani d . 1 1 . .
    H H19A 0.7838 0.2700 0.2597 0.150 Uiso calc R 1 1 . .
    C C20 0.67502(18) 0.1286(2) 0.22309(15) 0.0915(7) Uani d . 1 1 . .
    H H20A 0.7298 0.0833 0.2741 0.110 Uiso calc R 1 1 . .
loop_
    _atom_site_aniso_label
    _atom_site_aniso_U_11
    _atom_site_aniso_U_22
    _atom_site_aniso_U_33
    _atom_site_aniso_U_12
    _atom_site_aniso_U_13
    _atom_site_aniso_U_23
    N1 0.0457(5) 0.0535(6) 0.0441(6) -0.0019(4) 0.0151(4) -0.0071(5)
    N2 0.0453(5) 0.0485(6) 0.0437(5) 0.0008(4) 0.0174(4) -0.0006(4)
    O1 0.0660(7) 0.0886(8) 0.0673(7) -0.0175(6) 0.0368(6) -0.0077(6)
    O2 0.0646(6) 0.0640(6) 0.0431(5) -0.0003(5) 0.0229(4) -0.0004(4)
    O3 0.0425(4) 0.0523(5) 0.0423(5) -0.0002(4) 0.0109(4) -0.0008(4)
    O4 0.0706(7) 0.0761(7) 0.0661(7) 0.0161(6) 0.0235(6) 0.0212(6)
    O5 0.0626(6) 0.0927(8) 0.0602(6) 0.0190(6) 0.0200(5) 0.0223(6)
    C1 0.0514(7) 0.0497(7) 0.0498(7) -0.0015(5) 0.0230(6) -0.0062(5)
    C2 0.0505(6) 0.0402(6) 0.0429(6) 0.0016(5) 0.0175(5) -0.0023(5)
    C3 0.0477(6) 0.0364(5) 0.0423(6) 0.0028(5) 0.0161(5) -0.0017(4)
    C4 0.0481(6) 0.0423(6) 0.0439(6) 0.0032(5) 0.0183(5) -0.0038(5)
    C5 0.0642(8) 0.0498(7) 0.0421(7) 0.0009(6) 0.0183(6) 0.0007(5)
    C6 0.0626(8) 0.0480(7) 0.0431(7) 0.0028(6) 0.0046(6) -0.0008(5)
    C7 0.0482(7) 0.0448(7) 0.0592(8) -0.0001(5) 0.0080(6) -0.0011(6)
    C8 0.0492(6) 0.0418(6) 0.0551(7) 0.0002(5) 0.0200(6) -0.0002(5)
    C9 0.0416(6) 0.0640(8) 0.0531(7) 0.0026(6) 0.0111(6) -0.0078(6)
    C10 0.0432(6) 0.0584(8) 0.0508(7) -0.0081(5) 0.0155(5) -0.0058(6)
    C11 0.0424(6) 0.0540(7) 0.0423(6) -0.0051(5) 0.0085(5) -0.0002(5)
    C12 0.0562(7) 0.0503(7) 0.0493(7) -0.0044(6) 0.0189(6) -0.0074(5)
    C13 0.0561(7) 0.0511(7) 0.0542(7) 0.0052(6) 0.0299(6) 0.0029(6)
    C14 0.0673(9) 0.0585(8) 0.0724(9) -0.0078(7) 0.0461(8) -0.0103(7)
    C15 0.0520(7) 0.0842(10) 0.0571(8) -0.0144(7) 0.0312(7) -0.0201(7)
    C16 0.0451(6) 0.0700(9) 0.0421(6) 0.0044(6) 0.0194(5) -0.0004(6)
    C17 0.1166(16) 0.0630(10) 0.1294(17) -0.0240(10) 0.0896(15) -0.0194(10)
    C18 0.152(3) 0.0986(18) 0.165(3) -0.0711(18) 0.118(2) -0.0610(18)
    C19 0.1109(19) 0.170(3) 0.124(2) -0.091(2) 0.0779(17) -0.086(2)
    C20 0.0641(10) 0.144(2) 0.0739(11) -0.0364(11) 0.0341(9) -0.0386(12)
_geom_special_details
;
 All esds (except the esd in the dihedral angle between two l.s. planes)
 are estimated using the full covariance matrix.  The cell esds are taken
 into account individually in the estimation of esds in distances, angles
 and torsion angles; correlations between esds in cell parameters are only
 used when they are defined by crystal symmetry.  An approximate (isotropic)
 treatment of cell esds is used for estimating esds involving l.s. planes.
;
loop_
    _geom_bond_atom_site_label_1
    _geom_bond_atom_site_label_2
    _geom_bond_site_symmetry_2
    _geom_bond_distance
    _geom_bond_publ_flag
    N1 C1 . 1.3922(16) ?
    N1 C4 . 1.3937(17) ?
    N1 C9 . 1.4561(16) ?
    N2 C16 . 1.3830(16) ?
    N2 C13 . 1.3926(17) ?
    N2 C12 . 1.4531(17) ?
    O1 C1 . 1.2062(16) ?
    O2 C4 . 1.2055(15) ?
    O3 C11 . 1.4178(15) ?
    O3 C10 . 1.4209(16) ?
    O4 C13 . 1.2051(17) ?
    O5 C16 . 1.2075(18) ?
    C1 C2 . 1.4873(18) ?
    C2 C5 . 1.3798(18) ?
    C2 C3 . 1.3836(17) ?
    C3 C8 . 1.3823(18) ?
    C3 C4 . 1.4884(17) ?
    C5 C6 . 1.388(2) ?
    C5 H5A . 0.9300 ?
    C6 C7 . 1.387(2) ?
    C6 H6A . 0.9300 ?
    C7 C8 . 1.3917(19) ?
    C7 H7A . 0.9300 ?
    C8 H8A . 0.9300 ?
    C9 C10 . 1.517(2) ?
    C9 H9A . 0.9700 ?
    C9 H9B . 0.9700 ?
    C10 H10A . 0.9700 ?
    C10 H10B . 0.9700 ?
    C11 C12 . 1.5092(19) ?
    C11 H11A . 0.9700 ?
    C11 H11B . 0.9700 ?
    C12 H12A . 0.9700 ?
    C12 H12B . 0.9700 ?
    C13 C14 . 1.482(2) ?
    C14 C17 . 1.381(2) ?
    C14 C15 . 1.382(2) ?
    C15 C20 . 1.378(2) ?
    C15 C16 . 1.488(2) ?
    C17 C18 . 1.376(4) ?
    C17 H17A . 0.9300 ?
    C18 C19 . 1.369(4) ?
    C18 H18A . 0.9300 ?
    C19 C20 . 1.395(4) ?
    C19 H19A . 0.9300 ?
    C20 H20A . 0.9300 ?
loop_
    _geom_angle_atom_site_label_1
    _geom_angle_atom_site_label_2
    _geom_angle_atom_site_label_3
    _geom_angle_site_symmetry_1
    _geom_angle_site_symmetry_3
    _geom_angle
    _geom_angle_publ_flag
    C1 N1 C4 . . 112.37(10) ?
    C1 N1 C9 . . 123.68(11) ?
    C4 N1 C9 . . 123.90(11) ?
    C16 N2 C13 . . 112.47(11) ?
    C16 N2 C12 . . 124.58(11) ?
    C13 N2 C12 . . 122.82(11) ?
    C11 O3 C10 . . 112.80(10) ?
    O1 C1 N1 . . 124.89(13) ?
    O1 C1 C2 . . 129.50(13) ?
    N1 C1 C2 . . 105.61(11) ?
    C5 C2 C3 . . 121.62(12) ?
    C5 C2 C1 . . 130.14(12) ?
    C3 C2 C1 . . 108.24(11) ?
    C8 C3 C2 . . 121.35(12) ?
    C8 C3 C4 . . 130.44(12) ?
    C2 C3 C4 . . 108.21(11) ?
    O2 C4 N1 . . 125.04(12) ?
    O2 C4 C3 . . 129.43(12) ?
    N1 C4 C3 . . 105.53(10) ?
    C2 C5 C6 . . 117.40(13) ?
    C2 C5 H5A . . 121.3 ?
    C6 C5 H5A . . 121.3 ?
    C7 C6 C5 . . 121.13(12) ?
    C7 C6 H6A . . 119.4 ?
    C5 C6 H6A . . 119.4 ?
    C6 C7 C8 . . 121.21(13) ?
    C6 C7 H7A . . 119.4 ?
    C8 C7 H7A . . 119.4 ?
    C3 C8 C7 . . 117.29(12) ?
    C3 C8 H8A . . 121.4 ?
    C7 C8 H8A . . 121.4 ?
    N1 C9 C10 . . 112.19(11) ?
    N1 C9 H9A . . 109.2 ?
    C10 C9 H9A . . 109.2 ?
    N1 C9 H9B . . 109.2 ?
    C10 C9 H9B . . 109.2 ?
    H9A C9 H9B . . 107.9 ?
    O3 C10 C9 . . 113.15(11) ?
    O3 C10 H10A . . 108.9 ?
    C9 C10 H10A . . 108.9 ?
    O3 C10 H10B . . 108.9 ?
    C9 C10 H10B . . 108.9 ?
    H10A C10 H10B . . 107.8 ?
    O3 C11 C12 . . 109.66(10) ?
    O3 C11 H11A . . 109.7 ?
    C12 C11 H11A . . 109.7 ?
    O3 C11 H11B . . 109.7 ?
    C12 C11 H11B . . 109.7 ?
    H11A C11 H11B . . 108.2 ?
    N2 C12 C11 . . 112.77(11) ?
    N2 C12 H12A . . 109.0 ?
    C11 C12 H12A . . 109.0 ?
    N2 C12 H12B . . 109.0 ?
    C11 C12 H12B . . 109.0 ?
    H12A C12 H12B . . 107.8 ?
    O4 C13 N2 . . 124.47(13) ?
    O4 C13 C14 . . 129.80(14) ?
    N2 C13 C14 . . 105.74(12) ?
    C17 C14 C15 . . 121.74(18) ?
    C17 C14 C13 . . 130.25(18) ?
    C15 C14 C13 . . 107.95(13) ?
    C20 C15 C14 . . 121.39(18) ?
    C20 C15 C16 . . 130.21(18) ?
    C14 C15 C16 . . 108.34(13) ?
    O5 C16 N2 . . 124.80(14) ?
    O5 C16 C15 . . 129.70(14) ?
    N2 C16 C15 . . 105.51(12) ?
    C18 C17 C14 . . 116.6(2) ?
    C18 C17 H17A . . 121.7 ?
    C14 C17 H17A . . 121.7 ?
    C19 C18 C17 . . 122.3(2) ?
    C19 C18 H18A . . 118.8 ?
    C17 C18 H18A . . 118.8 ?
    C18 C19 C20 . . 121.2(2) ?
    C18 C19 H19A . . 119.4 ?
    C20 C19 H19A . . 119.4 ?
    C15 C20 C19 . . 116.8(2) ?
    C15 C20 H20A . . 121.6 ?
    C19 C20 H20A . . 121.6 ?
loop_
    _geom_hbond_atom_site_label_D
    _geom_hbond_atom_site_label_H
    _geom_hbond_atom_site_label_A
    _geom_hbond_site_symmetry_A
    _geom_hbond_distance_DH
    _geom_hbond_distance_HA
    _geom_hbond_distance_DA
    _geom_hbond_angle_DHA
    _geom_hbond_publ_flag
    C5 H5A O5 3_656 0.93 2.47 3.171(2) 132 y
    C19 H19A O5 2_655 0.93 2.45 3.286(4) 150 y
    C11 H11B Cg3 2_545 0.97 2.84 3.624(2) 139 y
    C12 H12B Cg4 3_655 0.97 2.94 3.567(2) 123 y
data_global
_journal_date_recd_electronic     2011-04-07
_journal_date_accepted     2011-05-16
_journal_name_full     'Acta Crystallographica, Section E'
_journal_year     2011
_journal_volume     67
_journal_issue      6
_journal_page_first     o1487
_journal_page_last     o1487
_journal_paper_category     QO
_journal_coeditor_code     GW2102
_publ_contact_author_name     ' Zakirjon Karimov '
_publ_contact_author_address
;
Tashkent Institute of Irrigation and Melioration
Qori-Niyoziy Str., 39,
Tashkent 100000, Uzbekistan
;
_publ_contact_author_email     'zokir_k@mail.ru'
_publ_contact_author_fax     '+998 71 237-38-79'
_publ_contact_author_phone     '+998 71 237-38-79'
_publ_section_title
;
2-{2-[2-(1,3-Dioxoisoindol-2-yl)ethoxy]ethyl}isoindole-1,3-dione
;
loop_
    _publ_author_name
    _publ_author_address
    'Samat Talipov'
;
   Institute of Bioorganic Chemistry
   Academy of Sciences of Uzbekistan
   Mirzo Ulugbek Str. 83
   Tashkent 100125
   Uzbekistan
;
    'Abdurasul Yuldashev'
;  The National University of Uzbekistan named after Mirzo Ulugbek
   Faculty of Chemistry
   University Str. 6,
   Tashkent 100779
   Uzbekistan
;
    ' Zakirjon Karimov '
;   Tashkent Institute of Irrigation and Melioration
    Qori-Niyoziy Str. 39,
    Tashkent 100000
    Uzbekistan
;
    'Kambarali Turgunov'
;  S. Yunusov Institute of the Chemistry of Plant Substances
   Academy of Sciences of Uzbekistan
   Mirzo Ulugbek Str. 77,
   Tashkent 100170
   Uzbekistan
;
    'Bakhtiyar Ibragimov '
;
   Institute of Bioorganic Chemistry
   Academy of Sciences of Uzbekistan
   Mirzo Ulugbek Str. 83
   Tashkent 100125
   Uzbekistan
;
