# Supplementary material for: 2-{2-[2-(1,3-Dioxoisoindol-2-yl)eth­oxy]eth­yl}isoindole-1,3-dione
Source: Acta Crystallogr Sect E Struct Rep Online. 2011 May 20;67(Pt 6):o1487. doi: 10.1107/S1600536811018496 (PMC3120287; doi:10.1107/S1600536811018496)
Supplement: Supplementary file 2 [file e-67-o1487-Isup2.hkl]

# 
# h,k,l, Fc-squared, Fo-squared, sigma(Fo-squared) and status flag 
# 
data_I
_shelx_title ' ' 
_shelx_refln_list_code          4 
_shelx_F_calc_maximum      149.69 
_exptl_crystal_F_000       760.00 
_reflns_d_resolution_high  0.7958 
 
loop_ 
 _symmetry_equiv_pos_as_xyz 
 'x, y, z' 
 '-x+1/2, y+1/2, -z+1/2' 
 '-x, -y, -z' 
 'x-1/2, -y-1/2, z-1/2' 
 
_cell_length_a    10.8928 
_cell_length_b    11.9656 
_cell_length_c    14.3572 
_cell_angle_alpha  90.000 
_cell_angle_beta  111.633 
_cell_angle_gamma  90.000 
 
_shelx_F_squared_multiplier     1.000 
 
loop_ 
 _refln_index_h 
 _refln_index_k 
 _refln_index_l 
 _refln_F_squared_calc 
 _refln_F_squared_meas 
 _refln_F_squared_sigma 
 _refln_observed_status 
   2   0   0      189.48      206.50      1.51 o 
   4   0   0      208.05      219.04      5.93 o 
   6   0   0      184.59      170.96      4.64 o 
   8   0   0       51.73       41.21      1.31 o 
  10   0   0        5.28        5.07      1.12 o 
  12   0   0        0.01        0.33      1.15 o 
   1   1   0     8520.70     8808.36    160.58 o 
   2   1   0        1.08        1.43      0.33 o 
   3   1   0     1798.03     1801.55      7.29 o 
   4   1   0      222.89      232.45      3.58 o 
   5   1   0       43.61       38.07      1.20 o 
   6   1   0        2.52        9.68      0.93 o 
   7   1   0      134.86      132.98      1.69 o 
   8   1   0       66.49       74.23      1.29 o 
   9   1   0        6.09        6.60      0.69 o 
  10   1   0       49.08       43.19      1.02 o 
  11   1   0       41.17       41.22      0.98 o 
  12   1   0       11.09       14.78      1.06 o 
   0   2   0     4724.68     4551.18    117.82 o 
   1   2   0     3321.90     3334.12     20.78 o 
   2   2   0      497.75      480.65      3.95 o 
   3   2   0        0.59        2.25      0.74 o 
   4   2   0      438.13      488.59      3.47 o 
   5   2   0       22.50       29.75      0.70 o 
   6   2   0        0.07        1.12      0.63 o 
   7   2   0        3.65        5.65      0.90 o 
   8   2   0       82.92       92.12      1.40 o 
   9   2   0       43.31       43.38      1.07 o 
  10   2   0        1.87        3.45      0.70 o 
  11   2   0        0.82        1.46      0.53 o 
  12   2   0        4.51        3.42      0.88 o 
   1   3   0    10718.61    10744.24     98.68 o 
   2   3   0     4791.11     4692.86     28.51 o 
   3   3   0     1379.39     1387.16     11.73 o 
   4   3   0       16.72       17.55      0.79 o 
   5   3   0       49.47       54.59      1.16 o 
   6   3   0       12.68       19.20      1.19 o 
   7   3   0      230.40      245.61      3.65 o 
   8   3   0      190.96      177.75      2.74 o 
   9   3   0      137.99      132.52      3.19 o 
  10   3   0       15.27       18.83      0.84 o 
  11   3   0        1.65        2.50      0.60 o 
  12   3   0       15.98       14.01      1.87 o 
   0   4   0    21400.21    21669.80    470.00 o 
   1   4   0      263.86      261.13      2.76 o 
   2   4   0     1142.82     1142.37      9.18 o 
   3   4   0      115.70      131.05      1.85 o 
   4   4   0      230.68      220.96      6.23 o 
   5   4   0      234.97      228.69      7.37 o 
   6   4   0       32.83       35.80      1.60 o 
   7   4   0       89.21      100.60      2.81 o 
   8   4   0      449.70      418.02      4.06 o 
   9   4   0       77.65       76.95      1.46 o 
  10   4   0        4.01        3.13      0.71 o 
  11   4   0        4.86        3.94      0.65 o 
  12   4   0        0.78        0.75      0.62 o 
   1   5   0       29.75       38.88      0.75 o 
   2   5   0     1875.75     2016.70     19.14 o 
   3   5   0       47.10       45.34      0.86 o 
   4   5   0      323.91      285.53      3.00 o 
   5   5   0       12.17       19.23      0.94 o 
   6   5   0      176.51      183.67      2.79 o 
   7   5   0       53.18       52.10      1.24 o 
   8   5   0       41.59       34.16      1.66 o 
   9   5   0       78.56       71.03      1.49 o 
  10   5   0        7.16        6.73      0.84 o 
  11   5   0       19.90       19.25      0.83 o 
  12   5   0        2.05        2.69      0.81 o 
   0   6   0     1313.34     1280.25      9.72 o 
   1   6   0      444.24      531.66      7.64 o 
   2   6   0     1564.34     1634.61     12.86 o 
   3   6   0      256.66      283.84      2.43 o 
   4   6   0      433.65      456.36      3.85 o 
   5   6   0       71.43       76.76      1.84 o 
   6   6   0       22.96       24.94      3.61 o 
   7   6   0        0.02        0.88      1.00 o 
   8   6   0       29.24       32.65      1.46 o 
   9   6   0       18.19       18.01      1.35 o 
  10   6   0        4.30        4.51      0.87 o 
  11   6   0        1.58        1.81      0.56 o 
   1   7   0     2554.39     2637.73      8.98 o 
   2   7   0     2641.91     2788.60     25.40 o 
   3   7   0      562.84      631.59      4.56 o 
   4   7   0       93.69       98.59      2.33 o 
   5   7   0      222.85      208.56      2.77 o 
   6   7   0      143.98      129.99      3.41 o 
   7   7   0       18.67       16.40      1.64 o 
   8   7   0       26.45       26.90      1.49 o 
   9   7   0        3.15        3.60      0.78 o 
  10   7   0        9.64        9.26      0.83 o 
  11   7   0       48.72       58.81      1.35 o 
   0   8   0      117.74      130.47      2.75 o 
   1   8   0      128.78      130.30      1.97 o 
   2   8   0       38.26       35.48      1.06 o 
   3   8   0       17.08       29.36      1.18 o 
   4   8   0       67.12       58.04      1.24 o 
   5   8   0        2.41        2.25      1.05 o 
   6   8   0      134.47      125.39      2.97 o 
   7   8   0        9.27       10.05      1.28 o 
   8   8   0        0.67        1.04      1.04 o 
   9   8   0       99.07      104.78      1.48 o 
  10   8   0        3.68        3.73      0.62 o 
   1   9   0       73.65       77.52      1.86 o 
   2   9   0        2.66        2.64      0.74 o 
   3   9   0      102.39       90.70      1.56 o 
   4   9   0        1.68        2.40      0.78 o 
   5   9   0       48.00       49.44      1.48 o 
   6   9   0      108.55       94.26      2.69 o 
   7   9   0        0.66        1.41      1.13 o 
   8   9   0       83.79       85.54      1.90 o 
   9   9   0       45.83       52.60      1.41 o 
  10   9   0        0.83        0.59      0.41 o 
   0  10   0      199.17      191.91     10.90 o 
   1  10   0       95.40       95.49      1.87 o 
   2  10   0      105.83       95.51      1.66 o 
   3  10   0      157.57      149.32      2.02 o 
   4  10   0        0.16        0.54      0.88 o 
   5  10   0        0.34        1.22      0.79 o 
   6  10   0        2.59        3.72      1.06 o 
   7  10   0       11.55       13.36      1.49 o 
   8  10   0       40.24       37.93      1.38 o 
   9  10   0        2.73        3.89      0.44 o 
   1  11   0       47.87       38.29      1.87 o 
   2  11   0       12.19       13.08      1.07 o 
   3  11   0       85.35       78.73      1.56 o 
   4  11   0        0.67        1.14      0.82 o 
   5  11   0       81.50       82.96      1.67 o 
   6  11   0       63.68       59.93      2.15 o 
   7  11   0       43.46       42.36      1.34 o 
   8  11   0       11.69       13.67      0.68 o 
   0  12   0       76.86       74.05      2.25 o 
   1  12   0       60.52       58.88      2.24 o 
   2  12   0        0.00       -0.11      0.85 o 
   3  12   0        1.20        0.32      0.83 o 
   4  12   0        7.66        3.92      0.81 o 
   5  12   0       15.11       16.72      1.12 o 
   6  12   0        0.45        0.46      0.87 o 
   7  12   0        1.83        2.30      0.76 o 
   1  13   0        7.54        8.44      0.87 o 
   2  13   0       22.89       21.38      0.99 o 
   3  13   0        6.87        6.30      0.77 o 
   4  13   0        6.65        6.55      0.71 o 
   5  13   0       13.58       14.92      0.79 o 
   6  13   0        7.16        7.44      0.76 o 
   0  14   0        0.19        0.28      1.31 o 
   1  14   0       14.38       17.27      0.87 o 
   2  14   0        2.41        2.71      0.67 o 
   3  14   0        0.07        0.45      0.56 o 
   4  14   0        1.39        1.29      0.88 o 
 -11   0   1      159.04      161.22      2.43 o 
  -9   0   1     1416.06     1307.91     11.07 o 
  -7   0   1      404.08      435.92      5.24 o 
  -5   0   1     7082.86     7493.60     64.52 o 
  -3   0   1      397.93      396.07      1.60 o 
  -1   0   1     6767.26     7058.24    185.38 o 
   1   0   1    11075.37    10055.13    251.82 o 
   3   0   1       36.02       32.67      1.42 o 
   5   0   1      305.75      308.06      3.94 o 
   7   0   1      172.80      167.73      3.35 o 
   9   0   1        0.00        1.47      1.40 o 
  11   0   1       16.91       16.38      1.35 o 
 -12   1   1        0.89        0.49      0.48 o 
 -11   1   1       95.10       89.21      1.47 o 
 -10   1   1        0.07        0.96      0.64 o 
  -9   1   1        1.32        1.15      0.62 o 
  -8   1   1        6.43        6.14      0.66 o 
  -7   1   1        5.25        7.30      0.79 o 
  -6   1   1     1336.61     1475.22     15.79 o 
  -5   1   1     1330.85     1389.12     15.28 o 
  -4   1   1     1254.90     1332.20     11.99 o 
  -3   1   1     2240.66     2242.74     13.35 o 
  -2   1   1     1768.23     1731.47     17.39 o 
  -1   1   1      131.95      151.09      1.16 o 
   0   1   1     1714.83     1550.29      9.52 o 
   1   1   1     6499.23     6113.77     57.77 o 
   2   1   1     4322.79     4149.68     63.54 o 
   3   1   1     3605.79     3457.45     25.18 o 
   4   1   1      204.34      240.98      4.95 o 
   5   1   1        0.66        0.28      0.78 o 
   6   1   1      183.73      185.31      2.42 o 
   7   1   1        0.65        0.87      0.75 o 
   8   1   1      301.99      289.68      7.59 o 
   9   1   1      277.65      274.68      7.74 o 
  10   1   1       12.54        7.53      0.74 o 
  11   1   1        8.01        9.47      0.88 o 
  12   1   1        3.30        4.17      0.81 o 
 -12   2   1        6.63        5.46      0.66 o 
 -11   2   1      100.16      100.54      1.38 o 
 -10   2   1       48.42       42.47      1.41 o 
  -9   2   1       77.43       72.46      1.19 o 
  -8   2   1       25.07       25.29      0.86 o 
  -7   2   1       55.14       53.32      1.16 o 
  -6   2   1      391.14      424.27      9.52 o 
  -5   2   1       65.06       81.84      1.59 o 
  -4   2   1      968.36     1020.30     11.87 o 
  -3   2   1      836.53      774.21      4.37 o 
  -2   2   1        5.86       14.81      1.69 o 
  -1   2   1     1078.82      931.62      6.44 o 
   0   2   1      859.87      860.11     12.29 o 
   1   2   1     9837.80     9880.33    108.01 o 
   2   2   1     6810.07     6589.49     52.98 o 
   3   2   1      238.50      284.89      1.60 o 
   4   2   1      139.00      151.82      3.48 o 
   5   2   1      294.94      341.30      6.01 o 
   6   2   1        1.63        2.63      0.66 o 
   7   2   1        7.44        7.32      0.83 o 
   8   2   1      268.09      256.31      4.97 o 
   9   2   1        7.76        6.10      0.72 o 
  10   2   1       46.13       44.22      0.99 o 
  11   2   1       12.65       15.70      0.88 o 
  12   2   1        0.01        0.26      0.70 o 
 -12   3   1        1.60        0.94      0.54 o 
 -11   3   1       61.77       56.98      1.00 o 
 -10   3   1       42.30       44.71      1.04 o 
  -9   3   1       43.54       35.49      1.02 o 
  -8   3   1        5.74        6.35      0.70 o 
  -7   3   1        0.01        1.31      1.31 o 
  -6   3   1      343.14      368.20      6.54 o 
  -5   3   1       18.47       28.52      0.92 o 
  -4   3   1     1985.56     2117.21     23.08 o 
  -3   3   1     2590.79     2695.77     46.35 o 
  -2   3   1    10713.20    10617.93     86.54 o 
  -1   3   1     8372.77     8363.59     63.80 o 
   0   3   1     3536.12     3381.45     48.48 o 
   1   3   1     2990.84     2975.03      8.42 o 
   2   3   1      199.91      179.31      1.28 o 
   3   3   1      288.24      294.52      1.47 o 
   4   3   1      719.60      880.66      4.70 o 
   5   3   1      150.23      151.02      4.67 o 
   6   3   1       61.79       65.90      1.78 o 
   7   3   1       12.24       13.38      0.98 o 
   8   3   1        6.42        8.07      0.76 o 
   9   3   1      218.51      216.73      4.80 o 
  10   3   1       63.30       72.77      1.63 o 
  11   3   1       31.13       35.70      1.03 o 
  12   3   1        2.68        2.35      0.67 o 
 -12   4   1       23.85       26.05      0.71 o 
 -11   4   1       31.26       31.06      1.07 o 
 -10   4   1       12.28        8.89      0.79 o 
  -9   4   1      345.40      310.69      2.58 o 
  -8   4   1        2.50        3.43      0.80 o 
  -7   4   1      372.52      405.84     11.12 o 
  -6   4   1      289.28      298.60      5.34 o 
  -5   4   1     1041.64     1145.37     32.91 o 
  -4   4   1     2237.60     2361.87     46.05 o 
  -3   4   1     1051.64     1129.93     11.71 o 
  -2   4   1      173.36      189.44      1.37 o 
  -1   4   1     8768.08     9086.37     56.95 o 
   0   4   1       93.60       94.20      0.69 o 
   1   4   1       60.44       61.95      0.92 o 
   2   4   1       20.05       19.76      0.61 o 
   3   4   1      110.51      114.25      1.72 o 
   4   4   1      762.03      850.35      6.65 o 
   5   4   1       33.63       39.22      1.18 o 
   6   4   1       95.36      102.63      2.26 o 
   7   4   1        0.35        1.84      0.75 o 
   8   4   1        3.08        4.43      0.85 o 
   9   4   1       48.05       51.30      1.39 o 
  10   4   1       11.98       10.04      0.87 o 
  11   4   1        2.64        3.48      0.68 o 
 -12   5   1       10.31       12.06      0.69 o 
 -11   5   1       36.41       34.52      0.91 o 
 -10   5   1       12.09       15.48      0.93 o 
  -9   5   1       72.81       68.48      1.50 o 
  -8   5   1       20.81       20.84      1.66 o 
  -7   5   1       87.10       96.33      1.95 o 
  -6   5   1      273.33      261.78      4.30 o 
  -5   5   1      239.35      277.92      3.79 o 
  -4   5   1       62.45       75.81      1.40 o 
  -3   5   1      663.06      675.95      3.66 o 
  -2   5   1     1252.64     1395.08     14.79 o 
  -1   5   1     3329.99     3525.83     22.20 o 
   0   5   1     3195.49     3199.37     32.26 o 
   1   5   1      121.85      133.01      1.46 o 
   2   5   1     2989.76     3156.07     32.67 o 
   3   5   1      419.08      470.33      3.35 o 
   4   5   1       83.01       90.02      2.08 o 
   5   5   1       23.70       21.27      1.02 o 
   6   5   1      228.78      241.68      4.76 o 
   7   5   1        7.96       10.77      0.90 o 
   8   5   1        0.95        0.43      0.89 o 
   9   5   1       71.39       59.68      1.64 o 
  10   5   1       25.97       31.24      0.87 o 
  11   5   1        2.46        3.45      0.73 o 
 -11   6   1       53.97       57.12      1.14 o 
 -10   6   1        8.16        8.98      0.96 o 
  -9   6   1       58.11       54.08      1.52 o 
  -8   6   1        9.31        9.56      0.98 o 
  -7   6   1       55.68       48.79      1.95 o 
  -6   6   1      574.76      574.01      5.38 o 
  -5   6   1       35.57       25.65      1.42 o 
  -4   6   1      291.27      308.20      3.15 o 
  -3   6   1      892.17     1039.62     14.02 o 
  -2   6   1     1448.96     1414.90     13.40 o 
  -1   6   1        1.31        4.50      0.47 o 
   0   6   1       24.40       28.59      1.09 o 
   1   6   1       81.32       88.83      1.64 o 
   2   6   1      615.97      676.96      6.27 o 
   3   6   1        9.44       17.96      0.81 o 
   4   6   1       76.13       81.30      1.65 o 
   5   6   1       24.66       31.43      1.54 o 
   6   6   1       57.51       52.49      1.63 o 
   7   6   1      501.37      485.56     10.51 o 
   8   6   1        0.59        1.26      0.98 o 
   9   6   1       13.91       13.79      0.93 o 
  10   6   1        0.00       -0.18      0.63 o 
  11   6   1       11.19       11.66      0.84 o 
 -11   7   1        8.22        7.82      0.59 o 
 -10   7   1       55.62       60.10      1.31 o 
  -9   7   1       25.56       28.27      1.08 o 
  -8   7   1      349.75      329.57      4.70 o 
  -7   7   1       80.05       70.37      2.30 o 
  -6   7   1       97.35       96.88      2.06 o 
  -5   7   1      134.81      143.50      2.21 o 
  -4   7   1      223.17      234.53      5.05 o 
  -3   7   1      666.89      710.46      4.21 o 
  -2   7   1     1610.94     1628.22      6.40 o 
  -1   7   1        5.02        4.77      0.76 o 
   0   7   1       24.24       30.38      1.33 o 
   1   7   1      344.53      376.36      3.69 o 
   2   7   1     1049.66     1163.72     12.71 o 
   3   7   1       16.63       15.46      0.94 o 
   4   7   1      142.42      143.87      2.96 o 
   5   7   1      173.56      152.19      2.52 o 
   6   7   1      294.01      273.09      4.24 o 
   7   7   1       57.38       50.23      4.10 o 
   8   7   1       14.00       10.89      1.42 o 
   9   7   1       21.35       25.54      0.96 o 
  10   7   1        1.99        2.39      0.59 o 
 -11   8   1        0.09        0.24      0.55 o 
 -10   8   1        2.90        2.25      0.68 o 
  -9   8   1        0.12        0.07      0.75 o 
  -8   8   1        2.29        3.12      1.12 o 
  -7   8   1        3.13        3.75      1.13 o 
  -6   8   1      157.74      140.32      4.55 o 
  -5   8   1      113.18      111.56      2.85 o 
  -4   8   1        8.17        7.37      0.97 o 
  -3   8   1        9.95       10.48      0.87 o 
  -2   8   1       45.80       51.53      1.16 o 
  -1   8   1      200.57      209.32      2.15 o 
   0   8   1      493.58      466.92      3.51 o 
   1   8   1       13.65       18.22      1.63 o 
   2   8   1        3.28        6.36      1.15 o 
   3   8   1       12.51       16.08      0.92 o 
   4   8   1      223.16      207.65      2.63 o 
   5   8   1       11.58        9.46      0.86 o 
   6   8   1        8.22        9.90      1.58 o 
   7   8   1       59.54       53.42      2.85 o 
   8   8   1       32.70       28.13      1.41 o 
   9   8   1       16.93       15.78      0.79 o 
  10   8   1        0.05       -0.14      0.43 o 
 -10   9   1        0.21        0.36      0.47 o 
  -9   9   1       12.67       15.78      0.78 o 
  -8   9   1       17.36       19.11      1.26 o 
  -7   9   1        1.90        1.68      1.09 o 
  -6   9   1        0.22        0.64      0.94 o 
  -5   9   1      248.32      236.28      3.41 o 
  -4   9   1       22.63       20.05      0.99 o 
  -3   9   1      763.45      733.53      3.99 o 
  -2   9   1       66.84       59.77      1.30 o 
  -1   9   1       14.57       15.65      0.92 o 
   0   9   1      163.72      160.02      2.70 o 
   1   9   1       18.90       20.84      1.05 o 
   2   9   1      101.75       91.45      1.67 o 
   3   9   1      144.83      147.78      1.95 o 
   4   9   1       46.42       44.98      1.29 o 
   5   9   1       16.27       14.94      1.04 o 
   6   9   1      286.74      294.12      5.26 o 
   7   9   1       29.00       25.27      1.44 o 
   8   9   1        0.00        0.43      0.98 o 
   9   9   1        9.31       13.39      0.64 o 
  -9  10   1        1.27        0.86      0.47 o 
  -8  10   1       14.31       13.92      0.87 o 
  -7  10   1        7.94        8.28      1.10 o 
  -6  10   1        0.01        0.44      1.44 o 
  -5  10   1        9.39        7.20      1.02 o 
  -4  10   1      190.58      162.84      2.69 o 
  -3  10   1      140.75      117.55      1.82 o 
  -2  10   1      488.90      441.33      4.70 o 
  -1  10   1        7.10        6.46      1.15 o 
   0  10   1        5.54        4.24      0.99 o 
   1  10   1       18.99       19.31      0.94 o 
   2  10   1      232.37      215.07      2.33 o 
   3  10   1      160.59      137.66      2.30 o 
   4  10   1       40.01       38.19      1.24 o 
   5  10   1      103.22      110.40      2.33 o 
   6  10   1        0.31        0.68      0.85 o 
   7  10   1       17.56       17.68      1.15 o 
   8  10   1        3.25        1.87      0.56 o 
   9  10   1        0.08       -0.21      0.49 o 
  -8  11   1        4.47        4.82      0.56 o 
  -7  11   1       33.03       37.17      1.35 o 
  -6  11   1      129.60      124.78      3.86 o 
  -5  11   1       28.12       26.60      1.22 o 
  -4  11   1       53.91       58.41      1.92 o 
  -3  11   1      107.67      106.17      1.75 o 
  -2  11   1       21.25       20.61      1.16 o 
  -1  11   1       80.46       74.73      2.06 o 
   0  11   1      104.11       91.63      3.41 o 
   1  11   1       28.48       26.99      1.49 o 
   2  11   1       72.20       81.65      2.22 o 
   3  11   1       12.00       10.80      0.91 o 
   4  11   1        8.60       11.08      1.02 o 
   5  11   1        4.65        4.68      0.89 o 
   6  11   1       47.51       51.79      1.97 o 
   7  11   1        0.03        0.29      1.03 o 
   8  11   1        2.39        1.79      0.46 o 
  -7  12   1        0.01        0.41      0.78 o 
  -6  12   1        5.36        5.67      0.97 o 
  -5  12   1        0.94        0.81      1.03 o 
  -4  12   1        4.66        2.47      0.79 o 
  -3  12   1        1.86        2.00      0.84 o 
  -2  12   1        9.83       10.01      0.98 o 
  -1  12   1        0.36        1.65      0.90 o 
   0  12   1      120.72      126.66      3.68 o 
   1  12   1       89.07       95.23      6.02 o 
   2  12   1        9.87        8.81      0.96 o 
   3  12   1       13.49       13.40      0.99 o 
   4  12   1       14.05       12.43      1.06 o 
   5  12   1        0.89        1.23      0.66 o 
   6  12   1        0.01        0.63      1.34 o 
   7  12   1        0.23       -0.60      0.60 o 
  -6  13   1        6.42        6.00      0.79 o 
  -5  13   1        0.03        0.18      0.94 o 
  -4  13   1      189.90      196.81      7.47 o 
  -3  13   1       26.76       20.38      0.83 o 
  -2  13   1        3.40        4.78      0.80 o 
  -1  13   1       14.44       14.53      0.94 o 
   0  13   1       43.68       44.61      1.62 o 
   1  13   1        0.55        0.79      0.88 o 
   2  13   1       13.65       11.55      1.36 o 
   3  13   1        5.19        5.54      0.86 o 
   4  13   1       29.90       32.60      1.09 o 
   5  13   1        2.92        4.11      0.64 o 
   6  13   1       22.18       26.73      1.24 o 
  -4  14   1        0.79        0.45      0.96 o 
  -3  14   1        8.02        8.56      0.67 o 
  -2  14   1        0.15        0.38      0.63 o 
  -1  14   1        5.97        6.13      0.83 o 
   0  14   1        8.69       10.07      1.18 o 
   1  14   1       23.81       21.77      0.92 o 
   2  14   1        5.04        7.14      0.73 o 
   3  14   1        4.21        4.76      0.61 o 
   4  14   1        1.06        1.71      0.87 o 
   0  15   1        8.11        9.43      0.87 o 
 -12   0   2       16.82       18.97      1.04 o 
 -10   0   2     1272.27     1156.00      6.24 o 
  -8   0   2     1206.74     1251.75      7.40 o 
  -6   0   2       71.02       84.31      1.63 o 
  -4   0   2      157.79      182.91      1.15 o 
  -2   0   2     6003.21     6564.29     28.49 o 
   0   0   2     1395.54     1195.83     10.88 o 
   2   0   2     1514.30     1337.14     12.14 o 
   4   0   2     1140.40     1234.05      7.18 o 
   6   0   2      379.03      377.34      3.77 o 
   8   0   2      927.47      853.01      8.20 o 
  10   0   2       14.98       11.73      1.41 o 
  12   0   2       49.50       61.68      1.68 o 
 -13   1   2       10.72       10.51      0.91 o 
 -12   1   2       22.69       19.37      0.72 o 
 -11   1   2       38.64       36.50      1.03 o 
 -10   1   2       10.22        8.04      0.68 o 
  -9   1   2      346.25      340.77      4.03 o 
  -8   1   2        0.33        0.96      0.58 o 
  -7   1   2      494.47      455.04      3.75 o 
  -6   1   2        7.19        6.66      0.77 o 
  -5   1   2      131.85      122.86      1.69 o 
  -4   1   2      325.67      318.41      3.21 o 
  -3   1   2     1485.12     1374.18      3.96 o 
  -2   1   2     2550.54     2469.99      7.09 o 
  -1   1   2     2272.98     2084.60      7.90 o 
   0   1   2        3.24        1.86      0.16 o 
   1   1   2      688.16      600.06      4.03 o 
   2   1   2     2057.71     1941.72     10.41 o 
   3   1   2      130.14      125.64      3.03 o 
   4   1   2      156.86      123.13      1.63 o 
   5   1   2     1908.35     1976.91     15.43 o 
   6   1   2       44.10       38.83      1.06 o 
   7   1   2      193.50      200.61      3.46 o 
   8   1   2        5.21        3.98      1.03 o 
   9   1   2      108.93       96.41      1.69 o 
  10   1   2        3.27        2.60      0.67 o 
  11   1   2        0.08       -0.01      0.67 o 
  12   1   2       13.85       13.32      0.72 o 
 -12   2   2        0.01        0.11      0.53 o 
 -11   2   2       17.19       18.24      0.84 o 
 -10   2   2      359.74      343.18      4.84 o 
  -9   2   2        2.52        3.10      0.62 o 
  -8   2   2      141.88      144.38      1.92 o 
  -7   2   2      784.42      756.11      6.55 o 
  -6   2   2      857.38      896.57     11.65 o 
  -5   2   2       97.35      100.21      1.48 o 
  -4   2   2      156.89      167.05      1.40 o 
  -3   2   2      456.25      415.02      1.83 o 
  -2   2   2    12694.58    13059.60     70.70 o 
  -1   2   2     1245.48     1269.94      6.80 o 
   0   2   2        2.38        1.05      0.31 o 
   1   2   2      582.71      529.28      4.25 o 
   2   2   2     1226.39     1203.46      7.68 o 
   3   2   2      896.22      889.34     11.89 o 
   4   2   2     1185.41     1260.61      6.01 o 
   5   2   2      185.76      231.40      3.76 o 
   6   2   2       17.74       21.50      0.89 o 
   7   2   2       20.90       20.59      1.15 o 
   8   2   2       13.62       11.60      0.89 o 
   9   2   2       61.25       61.01      1.45 o 
  10   2   2        0.28        1.89      0.66 o 
  11   2   2        9.07        9.91      0.90 o 
 -12   3   2       12.16       13.18      0.67 o 
 -11   3   2       65.82       66.47      1.50 o 
 -10   3   2       96.41       94.61      1.72 o 
  -9   3   2        3.74        5.43      0.64 o 
  -8   3   2       17.12       20.90      0.77 o 
  -7   3   2      126.75      131.76      2.40 o 
  -6   3   2      966.91      985.08     18.95 o 
  -5   3   2        6.48        7.05      0.59 o 
  -4   3   2       85.69      105.90      2.71 o 
  -3   3   2      707.63      732.32      5.74 o 
  -2   3   2     7134.49     7104.80     44.58 o 
  -1   3   2      610.74      655.20      2.94 o 
   0   3   2    12595.26    12106.08    119.33 o 
   1   3   2       70.32       80.13      0.89 o 
   2   3   2     1015.50     1003.39      9.87 o 
   3   3   2        6.52        8.10      0.55 o 
   4   3   2      550.16      625.97     17.74 o 
   5   3   2      137.42      107.99      2.10 o 
   6   3   2        1.16        2.99      0.79 o 
   7   3   2       65.69       68.90      2.84 o 
   8   3   2       59.29       48.59      1.31 o 
   9   3   2       21.54       21.28      0.84 o 
  10   3   2       22.08       21.86      0.85 o 
  11   3   2       40.13       39.98      1.15 o 
 -12   4   2        3.34        4.60      0.59 o 
 -11   4   2        3.54        3.99      0.66 o 
 -10   4   2       48.84       37.96      1.10 o 
  -9   4   2        2.72        3.71      0.71 o 
  -8   4   2      164.56      161.45      2.63 o 
  -7   4   2      117.10      131.52      3.63 o 
  -6   4   2     1007.43     1021.64     19.53 o 
  -5   4   2      174.37      184.64      3.47 o 
  -4   4   2      289.26      300.67      2.43 o 
  -3   4   2      299.82      291.40      2.34 o 
  -2   4   2     1399.81     1441.03     14.72 o 
  -1   4   2     2945.32     2912.76     28.17 o 
   0   4   2      173.30      174.54      1.52 o 
   1   4   2       14.21        9.67      0.27 o 
   2   4   2     1685.55     1818.28     16.48 o 
   3   4   2     1924.59     2027.78     26.46 o 
   4   4   2       60.87       55.84      1.09 o 
   5   4   2      270.40      271.06      4.04 o 
   6   4   2      507.65      509.47      5.16 o 
   7   4   2       93.54       78.57      2.19 o 
   8   4   2       23.43       23.20      0.94 o 
   9   4   2       16.92       15.67      0.96 o 
  10   4   2       11.29       10.87      0.91 o 
  11   4   2        0.50        0.79      0.62 o 
 -12   5   2       11.46       11.02      0.57 o 
 -11   5   2        1.79        2.67      0.67 o 
 -10   5   2       21.29       19.88      1.10 o 
  -9   5   2      271.79      272.73      5.64 o 
  -8   5   2       15.06       12.39      0.94 o 
  -7   5   2       20.95       20.20      1.25 o 
  -6   5   2        1.34        0.89      0.79 o 
  -5   5   2      542.61      566.95      6.88 o 
  -4   5   2      110.94      132.91      2.50 o 
  -3   5   2      328.17      293.25      1.92 o 
  -2   5   2       87.74       75.28      1.32 o 
  -1   5   2      165.99      185.35      2.56 o 
   0   5   2     1241.15     1245.17      5.63 o 
   1   5   2      154.89      195.28      1.73 o 
   2   5   2       49.90       35.54      0.66 o 
   3   5   2      468.92      518.56      8.82 o 
   4   5   2      259.18      237.65      2.93 o 
   5   5   2       46.64       52.01      1.36 o 
   6   5   2      159.36      152.70      2.42 o 
   7   5   2       47.25       45.04      1.54 o 
   8   5   2       19.49       21.00      1.06 o 
   9   5   2        2.99        3.36      0.84 o 
  10   5   2       35.26       31.85      0.92 o 
  11   5   2       10.25        9.71      0.66 o 
 -12   6   2       69.48       69.29      1.19 o 
 -11   6   2        1.41        1.74      0.68 o 
 -10   6   2       72.58       73.33      1.84 o 
  -9   6   2        9.14       11.60      0.91 o 
  -8   6   2      524.83      478.92      7.80 o 
  -7   6   2       30.94       37.46      1.20 o 
  -6   6   2      268.74      271.60      5.05 o 
  -5   6   2       15.57       17.05      0.95 o 
  -4   6   2        4.87        3.08      1.16 o 
  -3   6   2     1321.04     1490.89     20.70 o 
  -2   6   2       62.78       57.84      1.06 o 
  -1   6   2      682.33      675.66      3.92 o 
   0   6   2      395.88      408.40      5.14 o 
   1   6   2        0.53        0.87      0.53 o 
   2   6   2     1309.29     1464.81     12.65 o 
   3   6   2       16.21       19.82      0.88 o 
   4   6   2        3.59        7.84      0.94 o 
   5   6   2       10.63        9.16      0.94 o 
   6   6   2       30.98       27.45      1.30 o 
   7   6   2       65.16       62.40      1.84 o 
   8   6   2       27.71       32.99      1.50 o 
   9   6   2       14.53       13.99      0.95 o 
  10   6   2       38.30       42.38      1.08 o 
  11   6   2        2.85        4.15      0.76 o 
 -11   7   2      135.11      146.64      2.20 o 
 -10   7   2        5.57        6.91      0.84 o 
  -9   7   2        5.59        3.37      0.86 o 
  -8   7   2       23.12       19.83      1.38 o 
  -7   7   2       13.49       11.91      1.27 o 
  -6   7   2      128.03      127.74      2.29 o 
  -5   7   2      112.57      115.37      1.69 o 
  -4   7   2      142.03      153.88      2.22 o 
  -3   7   2     1199.53     1229.93      5.88 o 
  -2   7   2     2505.30     2584.44      8.25 o 
  -1   7   2        0.12        0.66      0.57 o 
   0   7   2      107.82       86.58      1.35 o 
   1   7   2      103.65       93.11      1.36 o 
   2   7   2       13.35       17.59      0.90 o 
   3   7   2       79.92       81.02      2.34 o 
   4   7   2        3.65        2.55      0.94 o 
   5   7   2        1.02        2.42      0.85 o 
   6   7   2       95.46       90.43      3.68 o 
   7   7   2        2.51        2.89      1.32 o 
   8   7   2        3.52        3.14      0.98 o 
   9   7   2       33.32       39.38      1.18 o 
  10   7   2       26.47       26.41      0.83 o 
 -11   8   2        3.61        4.42      0.57 o 
 -10   8   2        7.66        9.26      0.77 o 
  -9   8   2        0.02       -0.12      0.81 o 
  -8   8   2       19.83       23.13      1.39 o 
  -7   8   2      150.99      139.54      3.05 o 
  -6   8   2        1.00        1.18      0.94 o 
  -5   8   2       54.25       48.14      1.61 o 
  -4   8   2       97.28      102.83      2.47 o 
  -3   8   2       12.33       13.23      0.88 o 
  -2   8   2        0.48        0.50      0.62 o 
  -1   8   2      180.97      206.40      2.04 o 
   0   8   2       11.72       11.76      0.97 o 
   1   8   2       34.07       42.88      1.33 o 
   2   8   2       42.78       44.36      2.26 o 
   3   8   2      172.62      198.62      2.41 o 
   4   8   2       30.98       29.04      1.07 o 
   5   8   2       36.37       32.60      1.30 o 
   6   8   2      646.74      636.67      6.51 o 
   7   8   2       25.82       27.19      2.64 o 
   8   8   2        9.62        9.68      0.92 o 
   9   8   2       22.34       27.27      0.94 o 
  10   8   2        1.60        0.84      0.48 o 
 -10   9   2        2.90        2.40      0.64 o 
  -9   9   2       13.38       15.63      0.80 o 
  -8   9   2      230.59      230.67      5.34 o 
  -7   9   2       43.68       40.42      2.47 o 
  -6   9   2       54.03       45.39      2.43 o 
  -5   9   2        1.14        0.10      1.07 o 
  -4   9   2      790.98      743.97      7.56 o 
  -3   9   2      574.10      532.52      3.81 o 
  -2   9   2      141.51      141.32      1.84 o 
  -1   9   2       54.54       44.97      1.56 o 
   0   9   2       40.94       39.53      1.27 o 
   1   9   2        0.36        0.59      0.69 o 
   2   9   2        9.92        8.79      0.77 o 
   3   9   2      277.30      242.05      2.44 o 
   4   9   2        0.02        0.84      0.75 o 
   5   9   2        0.09        0.77      0.90 o 
   6   9   2        7.80        6.07      1.12 o 
   7   9   2        0.64       -0.62      1.09 o 
   8   9   2        0.31        0.96      0.71 o 
   9   9   2        4.38        5.65      0.60 o 
  -9  10   2        3.32        2.13      0.50 o 
  -8  10   2       46.18       50.69      1.23 o 
  -7  10   2        0.23        0.11      0.80 o 
  -6  10   2        8.16        7.84      1.29 o 
  -5  10   2       35.58       29.05      1.29 o 
  -4  10   2      456.30      411.22      6.94 o 
  -3  10   2       52.47       50.71      1.32 o 
  -2  10   2       90.57       79.46      3.81 o 
  -1  10   2       42.44       34.34      1.65 o 
   0  10   2      183.58      169.02      4.29 o 
   1  10   2      312.09      299.89      4.59 o 
   2  10   2       21.37       19.07      1.00 o 
   3  10   2       37.59       36.67      1.12 o 
   4  10   2        2.28        1.37      0.95 o 
   5  10   2       54.27       58.70      1.51 o 
   6  10   2        0.74        1.27      0.83 o 
   7  10   2        1.32        1.00      0.87 o 
   8  10   2        0.81        1.03      0.49 o 
  -9  11   2        9.99        9.72      0.74 o 
  -8  11   2        5.69        6.93      0.65 o 
  -7  11   2        6.81        6.92      1.03 o 
  -6  11   2       36.21       32.14      1.48 o 
  -5  11   2       58.48       50.84      1.43 o 
  -4  11   2        5.43        7.18      0.86 o 
  -3  11   2      215.75      179.12      2.41 o 
  -2  11   2       25.92       30.75      1.29 o 
  -1  11   2        0.16        0.00      0.90 o 
   0  11   2       61.34       55.16      1.87 o 
   1  11   2      199.94      195.81      6.78 o 
   2  11   2       11.39       13.21      1.05 o 
   3  11   2       61.15       56.92      1.40 o 
   4  11   2       42.17       41.66      1.37 o 
   5  11   2        5.70        5.11      0.84 o 
   6  11   2       25.60       26.41      1.14 o 
   7  11   2        5.25        5.82      1.22 o 
  -8  12   2        2.68        1.92      0.57 o 
  -7  12   2        1.00        1.39      0.87 o 
  -6  12   2        8.11        7.41      1.21 o 
  -5  12   2       91.87       85.83      1.54 o 
  -4  12   2       34.67       32.53      1.04 o 
  -3  12   2       16.26       17.09      0.94 o 
  -2  12   2        1.81        2.75      0.88 o 
  -1  12   2        3.43        2.89      0.92 o 
   0  12   2        0.92        1.26      0.86 o 
   1  12   2       31.17       35.13      2.06 o 
   2  12   2        0.79        0.12      0.87 o 
   3  12   2        0.00        0.07      0.93 o 
   4  12   2       42.06       43.59      1.40 o 
   5  12   2       17.03       17.28      0.91 o 
   6  12   2        3.33        4.57      1.37 o 
  -6  13   2       22.03       22.35      1.08 o 
  -5  13   2       62.49       56.95      4.68 o 
  -4  13   2       24.20       19.02      1.32 o 
  -3  13   2       19.55       17.28      0.91 o 
  -2  13   2        0.03        0.15      0.74 o 
  -1  13   2       10.70        8.82      0.86 o 
   0  13   2        4.99        7.99      0.83 o 
   1  13   2       13.30       11.92      1.11 o 
   2  13   2        9.97       10.69      1.27 o 
   3  13   2        0.29       -0.02      0.76 o 
   4  13   2        1.24        2.68      0.68 o 
   5  13   2       41.38       42.59      1.84 o 
  -4  14   2       39.85       39.47      1.58 o 
  -3  14   2        0.01        0.10      0.56 o 
  -2  14   2       11.31       12.67      0.67 o 
  -1  14   2        2.07        3.75      0.73 o 
   0  14   2       29.33       33.21      1.73 o 
   1  14   2        4.56        4.76      0.66 o 
   2  14   2        1.39        0.87      0.62 o 
   3  14   2       30.84       36.54      1.41 o 
 -13   0   3       14.42       15.74      0.78 o 
 -11   0   3        0.17       -0.63      0.96 o 
  -9   0   3      337.20      318.73      6.99 o 
  -7   0   3      154.52      137.35      2.38 o 
  -5   0   3      390.33      399.33      3.71 o 
  -3   0   3     1020.17     1074.14     10.41 o 
  -1   0   3     7197.64     7499.02     58.00 o 
   1   0   3      337.65      253.82      2.50 o 
   3   0   3      145.93      138.18      2.38 o 
   5   0   3     1148.15     1126.14      8.28 o 
   7   0   3      131.73      108.01      4.37 o 
   9   0   3      252.94      234.04      6.26 o 
  11   0   3       22.70       24.44      1.74 o 
 -13   1   3        0.61        0.93      0.66 o 
 -12   1   3      103.20      106.31      1.28 o 
 -11   1   3        7.92        7.05      0.71 o 
 -10   1   3       65.79       64.91      1.13 o 
  -9   1   3       81.71       75.88      1.11 o 
  -8   1   3      300.83      309.85      3.42 o 
  -7   1   3      367.45      409.63      8.75 o 
  -6   1   3       56.06       51.45      0.92 o 
  -5   1   3      224.35      211.30      2.17 o 
  -4   1   3     1986.05     1992.67     23.65 o 
  -3   1   3     5171.80     5228.92     59.01 o 
  -2   1   3    10089.95    10548.18    113.68 o 
  -1   1   3     7293.10     7236.54    111.32 o 
   0   1   3     1737.32     1646.17      5.56 o 
   1   1   3      546.28      484.99      1.99 o 
   2   1   3     1448.17     1292.00      3.83 o 
   3   1   3     2993.75     3093.80      9.40 o 
   4   1   3      921.56      928.98      6.53 o 
   5   1   3       17.74       19.61      0.86 o 
   6   1   3      217.25      232.23      3.09 o 
   7   1   3       79.26       67.78      1.64 o 
   8   1   3       14.56       14.61      1.18 o 
   9   1   3       22.28       22.97      1.06 o 
  10   1   3        0.06        0.26      0.61 o 
  11   1   3       12.55       14.20      1.05 o 
 -13   2   3        0.87        1.40      0.87 o 
 -12   2   3       58.07       70.12      1.06 o 
 -11   2   3        1.39        2.02      0.61 o 
 -10   2   3       35.26       32.02      0.84 o 
  -9   2   3      291.34      280.32      3.79 o 
  -8   2   3      380.34      401.91      6.08 o 
  -7   2   3       50.36       52.76      2.51 o 
  -6   2   3      621.55      672.43      8.41 o 
  -5   2   3       80.83       87.13      1.24 o 
  -4   2   3      781.43      849.72      7.76 o 
  -3   2   3     4499.63     4509.17     29.49 o 
  -2   2   3     3266.56     3341.67      8.00 o 
  -1   2   3      397.89      393.52      6.06 o 
   0   2   3     3539.30     3139.50     14.88 o 
   1   2   3     1058.63      975.56      3.63 o 
   2   2   3     4618.67     4561.03     34.19 o 
   3   2   3     1409.56     1444.66      7.14 o 
   4   2   3      198.92      225.20      5.03 o 
   5   2   3      974.55     1003.31     14.83 o 
   6   2   3      154.24      152.22      2.41 o 
   7   2   3       28.96       25.38      1.23 o 
   8   2   3       14.72       13.01      0.94 o 
   9   2   3      141.41      123.51      1.81 o 
  10   2   3        2.68        3.65      0.56 o 
  11   2   3        0.01        0.14      0.82 o 
 -13   3   3        1.46        0.97      0.73 o 
 -12   3   3       41.21       47.38      0.87 o 
 -11   3   3       15.37       14.20      0.67 o 
 -10   3   3        1.17        1.14      0.63 o 
  -9   3   3      399.08      371.19      5.23 o 
  -8   3   3        2.49        3.87      0.61 o 
  -7   3   3      267.12      281.75      3.40 o 
  -6   3   3        0.22        1.28      0.53 o 
  -5   3   3       28.77       31.14      0.94 o 
  -4   3   3       25.50       24.29      0.74 o 
  -3   3   3      122.35      115.04      1.86 o 
  -2   3   3       68.43       65.10      1.60 o 
  -1   3   3      115.01      130.27      3.48 o 
   0   3   3       54.41       46.50      0.79 o 
   1   3   3      738.19      695.09      4.90 o 
   2   3   3      114.37      107.38      1.32 o 
   3   3   3      393.42      400.05      7.10 o 
   4   3   3      153.84      156.83      2.04 o 
   5   3   3       78.83       85.23      1.50 o 
   6   3   3       82.68       77.19      2.65 o 
   7   3   3        6.55        7.67      1.04 o 
   8   3   3        0.96        1.07      0.84 o 
   9   3   3       60.43       58.89      1.36 o 
  10   3   3        9.10       11.86      0.69 o 
  11   3   3        0.13       -0.12      0.74 o 
 -12   4   3       33.62       34.20      0.92 o 
 -11   4   3       28.12       26.59      0.90 o 
 -10   4   3       32.64       30.04      0.90 o 
  -9   4   3       22.40       23.40      0.84 o 
  -8   4   3      352.79      344.41      4.63 o 
  -7   4   3      255.21      242.09      3.98 o 
  -6   4   3      158.55      174.84      2.73 o 
  -5   4   3        2.21        2.23      0.61 o 
  -4   4   3       11.44       12.47      0.71 o 
  -3   4   3      856.05      851.22      4.22 o 
  -2   4   3      317.97      328.61      2.79 o 
  -1   4   3      712.59      688.05     11.26 o 
   0   4   3      119.80      124.29      1.11 o 
   1   4   3     1504.66     1496.84      3.91 o 
   2   4   3      168.83      190.33      4.23 o 
   3   4   3       21.49       27.07      1.06 o 
   4   4   3      275.65      310.82      5.23 o 
   5   4   3      398.61      441.48      4.29 o 
   6   4   3      137.96      146.48      2.45 o 
   7   4   3       14.74       17.42      1.18 o 
   8   4   3       32.82       31.05      1.31 o 
   9   4   3       26.42       19.57      0.96 o 
  10   4   3       10.76       12.75      1.11 o 
  11   4   3        5.01        7.33      0.73 o 
 -12   5   3        0.04        0.14      0.53 o 
 -11   5   3       36.40       36.00      0.99 o 
 -10   5   3        6.68        6.82      0.76 o 
  -9   5   3      198.78      190.82      2.76 o 
  -8   5   3       12.57       11.41      0.80 o 
  -7   5   3        0.53        0.26      0.56 o 
  -6   5   3       46.99       45.74      1.31 o 
  -5   5   3      241.14      261.67      2.77 o 
  -4   5   3      185.45      208.01      1.90 o 
  -3   5   3      168.10      175.98      2.71 o 
  -2   5   3      381.96      391.70      2.55 o 
  -1   5   3       65.56       62.20      1.25 o 
   0   5   3        1.04        0.89      0.39 o 
   1   5   3        3.18        1.93      0.55 o 
   2   5   3      825.15      904.70      3.94 o 
   3   5   3       99.58      102.14      2.38 o 
   4   5   3      103.16      107.41      2.27 o 
   5   5   3       10.76       13.42      1.10 o 
   6   5   3       15.24       13.35      1.03 o 
   7   5   3       32.84       33.47      1.33 o 
   8   5   3      128.56      129.58      3.75 o 
   9   5   3       35.80       44.38      1.28 o 
  10   5   3        0.02       -0.10      0.62 o 
 -12   6   3        0.10        0.81      0.53 o 
 -11   6   3       40.22       37.99      1.34 o 
 -10   6   3        0.96        1.19      0.63 o 
  -9   6   3       18.08       20.95      0.90 o 
  -8   6   3      103.57       96.50      2.25 o 
  -7   6   3       17.58       16.01      0.85 o 
  -6   6   3        2.08        4.00      0.79 o 
  -5   6   3       82.14       85.64      1.55 o 
  -4   6   3       75.97       77.16      1.35 o 
  -3   6   3      403.80      479.51      3.97 o 
  -2   6   3      420.43      424.13      3.71 o 
  -1   6   3        1.52        3.03      0.64 o 
   0   6   3      121.54      107.72      1.45 o 
   1   6   3       43.99       33.96      0.91 o 
   2   6   3     1043.14     1081.64      4.65 o 
   3   6   3      942.41     1037.47     15.38 o 
   4   6   3       56.22       61.74      1.77 o 
   5   6   3       47.29       51.67      1.62 o 
   6   6   3        0.20        1.63      0.81 o 
   7   6   3      157.56      182.06      6.01 o 
   8   6   3      110.79      121.31      1.78 o 
   9   6   3       45.43       39.58      1.41 o 
  10   6   3       49.09       55.39      1.00 o 
 -11   7   3        9.90       12.54      0.94 o 
 -10   7   3        0.00        0.09      0.76 o 
  -9   7   3       72.55       77.90      1.61 o 
  -8   7   3       86.67       80.17      1.99 o 
  -7   7   3      704.55      628.50      6.00 o 
  -6   7   3      157.10      148.07      2.76 o 
  -5   7   3       92.45      104.05      2.12 o 
  -4   7   3      189.52      207.88      2.30 o 
  -3   7   3      484.00      493.62      4.43 o 
  -2   7   3      122.96      115.68      1.45 o 
  -1   7   3      522.38      549.08      3.85 o 
   0   7   3       31.33       36.07      1.11 o 
   1   7   3      113.89      111.24      1.51 o 
   2   7   3      210.58      223.01      3.65 o 
   3   7   3       27.10       27.18      1.71 o 
   4   7   3       44.47       41.36      1.29 o 
   5   7   3       10.44       11.51      1.00 o 
   6   7   3      195.47      188.91      4.26 o 
   7   7   3       68.69       66.31      1.83 o 
   8   7   3        0.01        0.16      0.78 o 
   9   7   3       63.80       69.50      1.35 o 
  10   7   3       10.76       15.31      0.83 o 
 -11   8   3       17.78       20.78      0.81 o 
 -10   8   3        6.01        5.32      0.54 o 
  -9   8   3       11.83       14.29      0.96 o 
  -8   8   3        0.09       -0.13      0.82 o 
  -7   8   3        4.04        3.51      0.93 o 
  -6   8   3       90.11       83.30      1.75 o 
  -5   8   3       28.74       26.69      1.18 o 
  -4   8   3        0.04        0.87      1.26 o 
  -3   8   3      768.04      802.08      8.38 o 
  -2   8   3       31.00       32.90      0.99 o 
  -1   8   3       16.79       16.57      0.81 o 
   0   8   3        2.07        3.82      0.79 o 
   1   8   3       41.23       43.33      1.32 o 
   2   8   3      141.00      147.84      2.04 o 
   3   8   3       23.97       30.56      1.09 o 
   4   8   3      279.65      279.89      2.89 o 
   5   8   3        0.91        1.16      0.89 o 
   6   8   3       81.33       86.83      2.33 o 
   7   8   3       13.31       16.96      2.28 o 
   8   8   3       16.78       19.69      0.85 o 
   9   8   3        1.63        2.47      0.65 o 
 -10   9   3       45.29       48.74      0.96 o 
  -9   9   3       81.47       88.62      1.64 o 
  -8   9   3       16.01       13.73      1.00 o 
  -7   9   3       15.32       15.36      1.09 o 
  -6   9   3        1.65        2.20      0.90 o 
  -5   9   3        4.63        3.04      1.17 o 
  -4   9   3      138.88      117.89      2.38 o 
  -3   9   3       18.17       17.66      1.07 o 
  -2   9   3      121.45      109.53      1.93 o 
  -1   9   3      538.05      496.68      4.36 o 
   0   9   3        1.30        2.40      0.80 o 
   1   9   3       13.31       14.14      0.93 o 
   2   9   3       52.41       54.00      1.36 o 
   3   9   3      379.83      361.57      3.37 o 
   4   9   3      334.94      316.72      3.50 o 
   5   9   3      115.78      120.31      3.56 o 
   6   9   3       58.87       53.17      1.97 o 
   7   9   3       38.99       45.06      1.53 o 
   8   9   3       18.84       17.15      0.74 o 
   9   9   3       28.27       28.93      0.76 o 
 -10  10   3        3.83        4.51      0.62 o 
  -9  10   3        0.17        0.59      0.60 o 
  -8  10   3       22.44       26.51      1.01 o 
  -7  10   3        0.10        0.46      0.82 o 
  -6  10   3      127.45      121.29      2.32 o 
  -5  10   3      324.06      280.94      3.41 o 
  -4  10   3      275.18      254.02      6.21 o 
  -3  10   3       32.36       23.78      1.07 o 
  -2  10   3        6.51        4.01      0.91 o 
  -1  10   3      132.13      123.78      2.08 o 
   0  10   3      132.72      119.66      2.48 o 
   1  10   3       36.44       28.99      1.14 o 
   2  10   3        3.07        4.26      0.80 o 
   3  10   3       92.36       90.18      1.84 o 
   4  10   3       20.64       23.00      1.09 o 
   5  10   3        4.38        4.61      0.82 o 
   6  10   3        8.11        5.80      0.70 o 
   7  10   3        4.60        4.74      0.83 o 
   8  10   3       24.54       23.16      0.77 o 
  -9  11   3        0.97        0.89      0.63 o 
  -8  11   3       26.35       31.31      1.07 o 
  -7  11   3        1.22        1.60      0.94 o 
  -6  11   3       14.15       14.03      1.09 o 
  -5  11   3        0.40        0.44      0.78 o 
  -4  11   3       72.64       71.78      1.50 o 
  -3  11   3        9.96        7.49      0.90 o 
  -2  11   3       51.73       40.50      1.41 o 
  -1  11   3       43.83       42.79      1.42 o 
   0  11   3        2.97        4.22      0.95 o 
   1  11   3       37.34       39.29      1.38 o 
   2  11   3        0.02        0.68      0.93 o 
   3  11   3        9.69       11.54      0.93 o 
   4  11   3       56.51       53.42      1.27 o 
   5  11   3        2.93        3.66      0.78 o 
   6  11   3       15.32       14.68      0.91 o 
   7  11   3       13.25       15.81      0.88 o 
  -8  12   3        5.85        5.37      0.67 o 
  -7  12   3       11.16       13.38      1.08 o 
  -6  12   3       46.57       41.19      2.68 o 
  -5  12   3       46.93       36.20      1.44 o 
  -4  12   3       17.55       13.37      0.88 o 
  -3  12   3        1.02        0.47      0.74 o 
  -2  12   3        1.05        1.01      0.83 o 
  -1  12   3       12.09       10.30      0.98 o 
   0  12   3        3.09        4.59      0.90 o 
   1  12   3       46.44       47.51      1.74 o 
   2  12   3       18.43       17.94      1.09 o 
   3  12   3        1.84        2.52      0.79 o 
   4  12   3       15.65       18.18      1.05 o 
   5  12   3        1.92        2.21      0.57 o 
   6  12   3       62.38       53.51      1.48 o 
  -6  13   3       10.81        7.07      0.87 o 
  -5  13   3       19.14       15.01      1.16 o 
  -4  13   3      142.47      135.95      1.92 o 
  -3  13   3        2.10        2.74      0.71 o 
  -2  13   3        2.02        1.89      0.72 o 
  -1  13   3        0.08        0.68      0.73 o 
   0  13   3       31.24       29.23      1.32 o 
   1  13   3        0.05        0.18      0.92 o 
   2  13   3        9.16        8.14      0.91 o 
   3  13   3        0.09       -0.45      0.92 o 
   4  13   3       26.57       30.81      1.11 o 
   5  13   3       15.65       15.42      1.20 o 
  -4  14   3        6.10        4.62      0.99 o 
  -3  14   3        0.65        0.39      0.47 o 
  -2  14   3        6.72        6.99      0.59 o 
  -1  14   3        2.03        2.76      0.72 o 
   0  14   3        0.37        0.76      0.69 o 
   1  14   3       27.33       26.29      0.88 o 
   2  14   3        7.72        6.99      0.68 o 
   3  14   3       21.29       23.65      1.27 o 
 -12   0   4        2.40        2.60      0.85 o 
 -10   0   4       17.53       17.66      1.12 o 
  -8   0   4        2.48        7.49      2.86 o 
  -6   0   4       61.82       75.51      1.84 o 
  -4   0   4     3061.78     3217.98     39.39 o 
  -2   0   4    22406.31    21719.46    127.60 o 
   0   0   4      750.73      732.78      4.65 o 
   2   0   4       74.02       45.18      1.15 o 
   4   0   4       18.21       16.98      1.50 o 
   6   0   4      402.99      359.72     12.30 o 
   8   0   4       44.69       54.01      2.22 o 
  10   0   4        0.04        0.49      0.80 o 
 -13   1   4        0.05        0.23      0.75 o 
 -12   1   4       26.04       27.88      0.76 o 
 -11   1   4      112.47      114.65      2.66 o 
 -10   1   4      182.91      176.07      5.16 o 
  -9   1   4       32.96       31.92      0.83 o 
  -8   1   4      186.35      182.50      2.09 o 
  -7   1   4      159.22      172.21      1.77 o 
  -6   1   4       82.07       75.65      1.22 o 
  -5   1   4      539.22      529.88      2.57 o 
  -4   1   4      770.15      817.19      3.45 o 
  -3   1   4     8266.08     8651.50     51.29 o 
  -2   1   4     7392.20     7361.52    107.12 o 
  -1   1   4      192.68      158.87      1.03 o 
   0   1   4        8.56       13.49      0.37 o 
   1   1   4      993.88      961.97      8.03 o 
   2   1   4      558.05      542.06      4.50 o 
   3   1   4     1033.23      967.19      5.15 o 
   4   1   4       30.01       36.86      0.89 o 
   5   1   4      468.17      433.81      3.54 o 
   6   1   4       12.86       15.34      0.94 o 
   7   1   4      290.10      261.21      3.27 o 
   8   1   4       66.63       55.04      1.58 o 
   9   1   4       29.86       30.18      1.10 o 
  10   1   4       45.66       52.77      1.02 o 
  11   1   4        9.51        9.87      0.74 o 
 -13   2   4        2.17        1.49      1.04 o 
 -12   2   4        3.45        3.74      0.48 o 
 -11   2   4        6.35        9.31      0.78 o 
 -10   2   4       38.75       36.78      0.89 o 
  -9   2   4        1.65        0.63      0.57 o 
  -8   2   4       20.93       21.60      0.83 o 
  -7   2   4     2458.75     2557.58     19.92 o 
  -6   2   4       72.15       77.25      1.19 o 
  -5   2   4      915.13      957.06      4.92 o 
  -4   2   4     1352.71     1400.26      7.22 o 
  -3   2   4     3173.59     3301.15     16.61 o 
  -2   2   4     1188.41     1162.84      9.00 o 
  -1   2   4      613.64      597.15      2.66 o 
   0   2   4        9.44       10.35      0.61 o 
   1   2   4       12.62       13.26      0.76 o 
   2   2   4     2275.24     2279.08      7.53 o 
   3   2   4      561.61      590.16      5.19 o 
   4   2   4       28.66       22.52      1.10 o 
   5   2   4       23.09       22.38      0.95 o 
   6   2   4      352.18      368.37      4.26 o 
   7   2   4        7.43        3.57      0.88 o 
   8   2   4       67.90       73.04      1.77 o 
   9   2   4       26.04       24.32      0.98 o 
  10   2   4        0.48        0.60      0.53 o 
  11   2   4        0.72        0.44      0.71 o 
 -13   3   4        6.61        5.10      0.99 o 
 -12   3   4       60.83       58.92      1.47 o 
 -11   3   4       17.16       16.61      0.70 o 
 -10   3   4      374.78      367.53      6.93 o 
  -9   3   4        2.89        3.44      0.62 o 
  -8   3   4      196.08      197.83      2.50 o 
  -7   3   4       30.92       40.83      1.48 o 
  -6   3   4       12.75       11.19      0.68 o 
  -5   3   4       21.00       18.40      0.78 o 
  -4   3   4      327.63      378.05      2.61 o 
  -3   3   4     2530.53     2541.25      9.17 o 
  -2   3   4     1011.70      966.89      6.96 o 
  -1   3   4      830.47      827.09      7.88 o 
   0   3   4        9.46       13.56      0.66 o 
   1   3   4        5.39        1.82      0.54 o 
   2   3   4       38.21       29.15      0.94 o 
   3   3   4      541.89      576.84      3.44 o 
   4   3   4       70.61       63.07      1.72 o 
   5   3   4      495.73      486.29      7.66 o 
   6   3   4       85.44       84.34      1.79 o 
   7   3   4      433.55      383.36      3.47 o 
   8   3   4      315.07      310.91      5.22 o 
   9   3   4       20.92       21.05      0.86 o 
  10   3   4       19.11       19.70      0.61 o 
 -13   4   4       19.97       22.78      1.12 o 
 -12   4   4       30.98       33.10      0.96 o 
 -11   4   4        5.12        5.71      0.63 o 
 -10   4   4        0.69        0.25      0.55 o 
  -9   4   4       32.60       26.81      0.90 o 
  -8   4   4       22.19       17.72      0.79 o 
  -7   4   4      128.66      145.52      3.27 o 
  -6   4   4       35.20       34.80      1.33 o 
  -5   4   4       44.07       44.98      1.31 o 
  -4   4   4      532.89      588.95      3.39 o 
  -3   4   4     1400.11     1421.82      8.43 o 
  -2   4   4       40.71       39.38      1.06 o 
  -1   4   4      523.33      499.45      5.57 o 
   0   4   4      232.86      221.03      1.82 o 
   1   4   4        2.01        0.50      0.65 o 
   2   4   4      709.73      751.34      5.99 o 
   3   4   4      243.90      281.24      3.00 o 
   4   4   4      114.14      115.85      2.38 o 
   5   4   4       54.02       56.56      2.66 o 
   6   4   4      936.68      937.49     29.04 o 
   7   4   4      107.63      104.31      1.74 o 
   8   4   4      101.61       97.25      1.69 o 
   9   4   4       59.81       63.23      1.14 o 
  10   4   4        5.26        6.78      0.61 o 
 -12   5   4        0.70        0.55      0.70 o 
 -11   5   4        1.57        2.45      0.64 o 
 -10   5   4       56.29       58.86      1.20 o 
  -9   5   4        8.01        8.41      0.74 o 
  -8   5   4        8.30        8.71      0.74 o 
  -7   5   4       94.71       96.40      2.52 o 
  -6   5   4       21.13       18.48      1.19 o 
  -5   5   4      899.09      884.31      4.89 o 
  -4   5   4      402.34      441.66      4.21 o 
  -3   5   4      460.19      459.03      3.71 o 
  -2   5   4      159.45      171.89      2.15 o 
  -1   5   4       90.18       82.18      1.12 o 
   0   5   4       72.11       62.75      1.27 o 
   1   5   4      138.87      161.22      2.23 o 
   2   5   4       33.18       30.43      0.91 o 
   3   5   4        0.56        2.42      0.81 o 
   4   5   4        5.11        6.55      1.12 o 
   5   5   4      188.11      196.88      2.37 o 
   6   5   4        0.05        0.42      0.81 o 
   7   5   4      156.41      150.44      3.18 o 
   8   5   4        2.94        1.56      0.70 o 
   9   5   4        0.00        0.37      0.64 o 
  10   5   4        0.29        0.13      0.61 o 
 -12   6   4        0.02        0.11      0.58 o 
 -11   6   4       15.52       16.18      1.09 o 
 -10   6   4       42.82       47.37      1.82 o 
  -9   6   4        3.68        4.31      0.68 o 
  -8   6   4      447.19      420.27      3.52 o 
  -7   6   4        0.03        1.66      0.77 o 
  -6   6   4      244.33      235.36      2.80 o 
  -5   6   4      162.10      155.96      2.16 o 
  -4   6   4       71.27       73.72      1.36 o 
  -3   6   4      961.23      946.05      8.63 o 
  -2   6   4       68.65       70.63      1.33 o 
  -1   6   4      262.96      286.63      3.31 o 
   0   6   4      254.56      251.72      2.49 o 
   1   6   4       67.63       62.25      1.17 o 
   2   6   4      536.17      544.20      6.75 o 
   3   6   4     1215.10     1295.00      6.65 o 
   4   6   4       33.31       36.17      1.06 o 
   5   6   4       17.78       18.88      1.42 o 
   6   6   4       16.74       14.91      0.88 o 
   7   6   4       10.00       12.55      1.28 o 
   8   6   4       33.97       30.98      1.06 o 
   9   6   4       45.53       49.53      1.32 o 
  10   6   4        6.99        7.50      0.73 o 
 -12   7   4       15.58       13.66      0.70 o 
 -11   7   4        0.63        1.28      0.79 o 
 -10   7   4        5.05        5.23      0.79 o 
  -9   7   4       20.79       22.62      1.06 o 
  -8   7   4       18.84       21.07      1.47 o 
  -7   7   4       51.50       43.74      1.13 o 
  -6   7   4        0.16        0.28      0.84 o 
  -5   7   4        8.50       12.33      0.95 o 
  -4   7   4        1.84       -0.19      0.82 o 
  -3   7   4      159.30      165.40      2.08 o 
  -2   7   4      228.32      265.82      2.94 o 
  -1   7   4      122.74      140.52      1.87 o 
   0   7   4      556.72      553.95      3.21 o 
   1   7   4       90.11      102.97      1.51 o 
   2   7   4       10.83        9.60      1.01 o 
   3   7   4        4.94        4.56      1.05 o 
   4   7   4      138.77      136.04      2.09 o 
   5   7   4       13.92       16.09      1.24 o 
   6   7   4      234.19      253.47      4.84 o 
   7   7   4       24.54       26.35      1.36 o 
   8   7   4       62.79       77.54      1.58 o 
   9   7   4       19.29       21.75      0.83 o 
 -11   8   4        0.30        0.40      0.58 o 
 -10   8   4        0.07        0.08      0.69 o 
  -9   8   4       19.48       19.41      1.24 o 
  -8   8   4       15.34       12.91      1.02 o 
  -7   8   4       31.34       28.36      1.01 o 
  -6   8   4       62.59       58.17      1.54 o 
  -5   8   4      328.37      312.96      4.49 o 
  -4   8   4      250.44      240.92      7.26 o 
  -3   8   4       22.87       27.06      1.04 o 
  -2   8   4      363.44      397.89      4.68 o 
  -1   8   4      111.12      108.03      1.79 o 
   0   8   4        6.49        6.28      1.02 o 
   1   8   4        0.07       -0.04      0.89 o 
   2   8   4       58.44       50.00      1.76 o 
   3   8   4       40.41       35.89      1.31 o 
   4   8   4       99.96       91.10      1.84 o 
   5   8   4       27.94       22.75      1.18 o 
   6   8   4        4.15        4.78      0.93 o 
   7   8   4       14.68       16.69      1.15 o 
   8   8   4        2.33        2.38      0.75 o 
   9   8   4       19.04       22.90      0.79 o 
 -10   9   4       22.81       21.68      0.69 o 
  -9   9   4       18.01       17.42      0.93 o 
  -8   9   4        0.16       -0.36      0.80 o 
  -7   9   4        6.00        5.37      0.81 o 
  -6   9   4       31.10       32.77      1.20 o 
  -5   9   4       19.15       21.58      1.64 o 
  -4   9   4       58.54       49.88      2.45 o 
  -3   9   4      222.56      212.81      3.27 o 
  -2   9   4       55.46       54.68      1.49 o 
  -1   9   4       10.09        9.27      0.99 o 
   0   9   4       96.20       89.19      1.57 o 
   1   9   4      161.76      150.68      2.38 o 
   2   9   4      197.15      176.68      2.72 o 
   3   9   4       30.86       27.22      1.27 o 
   4   9   4      319.91      320.91      5.53 o 
   5   9   4        8.05        7.86      0.89 o 
   6   9   4        0.20        0.72      0.69 o 
   7   9   4       28.55       36.70      2.17 o 
   8   9   4        1.80        1.82      0.57 o 
 -10  10   4        1.04        0.61      0.87 o 
  -9  10   4       13.23       11.54      0.73 o 
  -8  10   4        7.35        8.56      0.83 o 
  -7  10   4       98.69       89.17      1.91 o 
  -6  10   4      114.99      104.76      1.90 o 
  -5  10   4        2.22        2.31      1.00 o 
  -4  10   4       13.88       11.51      0.84 o 
  -3  10   4        0.00        0.62      0.72 o 
  -2  10   4       15.83       14.12      1.10 o 
  -1  10   4       33.22       32.95      1.29 o 
   0  10   4       20.80       22.51      1.41 o 
   1  10   4        0.30        1.09      0.84 o 
   2  10   4       72.15       63.46      2.31 o 
   3  10   4       29.57       23.15      1.11 o 
   4  10   4        7.45        7.26      0.89 o 
   5  10   4       11.72       10.64      0.87 o 
   6  10   4        3.73        3.88      0.61 o 
   7  10   4        4.10        4.92      0.62 o 
  -9  11   4        0.12        0.22      0.62 o 
  -8  11   4        7.42        7.06      0.79 o 
  -7  11   4        0.61        0.67      0.93 o 
  -6  11   4        5.18        3.15      0.93 o 
  -5  11   4       76.49       65.65      1.61 o 
  -4  11   4        6.82        6.55      0.85 o 
  -3  11   4       69.77       62.83      1.39 o 
  -2  11   4        4.69        2.55      0.81 o 
  -1  11   4        1.20        1.45      0.91 o 
   0  11   4        1.03        2.51      0.91 o 
   1  11   4      124.07      111.18      2.20 o 
   2  11   4        0.04        0.95      0.96 o 
   3  11   4        6.61        4.53      0.81 o 
   4  11   4        0.25        0.85      0.71 o 
   5  11   4        0.02        0.49      0.68 o 
   6  11   4       32.25       33.33      1.15 o 
   7  11   4        0.00        0.70      0.76 o 
  -8  12   4       12.41       15.47      0.79 o 
  -7  12   4        6.45        7.50      0.99 o 
  -6  12   4       15.94       17.92      1.08 o 
  -5  12   4       16.40       13.27      1.17 o 
  -4  12   4       21.45       21.76      1.25 o 
  -3  12   4       40.14       36.84      1.07 o 
  -2  12   4        0.06        0.21      0.83 o 
  -1  12   4        1.45        1.34      0.87 o 
   0  12   4       18.33       19.11      1.35 o 
   1  12   4        0.22        0.61      1.07 o 
   2  12   4        4.83        4.97      0.89 o 
   3  12   4       12.37       12.66      0.91 o 
   4  12   4        1.56        2.55      0.96 o 
   5  12   4       19.24       18.51      4.31 o 
   6  12   4        0.01       -0.37      0.67 o 
  -6  13   4        5.33        6.14      0.83 o 
  -5  13   4      102.68       98.24      2.72 o 
  -4  13   4       55.88       61.74      1.38 o 
  -3  13   4        1.58        2.50      0.70 o 
  -2  13   4        7.02        7.78      0.80 o 
  -1  13   4       40.72       38.03      1.11 o 
   0  13   4        1.81        1.50      0.96 o 
   1  13   4        1.94        2.06      0.88 o 
   2  13   4        4.85        7.00      0.88 o 
   3  13   4        2.56        2.98      0.90 o 
   4  13   4       15.92       17.68      0.81 o 
  -4  14   4        2.03        1.43      0.83 o 
  -3  14   4       57.13       52.28      1.17 o 
  -2  14   4        3.50        3.36      0.51 o 
  -1  14   4        0.92        1.31      0.83 o 
   0  14   4       11.74       11.68      0.77 o 
   1  14   4       15.49       17.61      1.01 o 
   2  14   4        1.86        1.38      0.65 o 
 -13   0   5       21.03       25.04      1.70 o 
 -11   0   5        0.12       -0.18      0.83 o 
  -9   0   5     1235.41     1321.60     53.92 o 
  -7   0   5        4.91        4.98      0.85 o 
  -5   0   5     7190.02     7539.24     16.24 o 
  -3   0   5     4885.28     5154.55     31.20 o 
  -1   0   5      449.22      415.94      2.98 o 
   1   0   5     3529.29     3392.56     64.76 o 
   3   0   5     2433.61     2486.19     10.78 o 
   5   0   5      355.11      292.17      4.34 o 
   7   0   5      243.00      193.26      3.66 o 
   9   0   5        2.23        1.21      0.89 o 
 -13   1   5        2.01        3.82      0.86 o 
 -12   1   5        8.20        6.40      0.64 o 
 -11   1   5        0.45        0.86      0.56 o 
 -10   1   5       38.97       33.94      0.92 o 
  -9   1   5        2.45        2.43      0.75 o 
  -8   1   5       29.68       30.26      1.72 o 
  -7   1   5       50.98       49.53      1.52 o 
  -6   1   5      512.06      574.36      3.43 o 
  -5   1   5       89.02       99.51      2.94 o 
  -4   1   5       38.58       39.62      1.73 o 
  -3   1   5     2584.97     2612.66      5.91 o 
  -2   1   5      567.09      590.83      2.50 o 
  -1   1   5        1.82        4.25      0.60 o 
   0   1   5     4456.42     4367.40     12.46 o 
   1   1   5      321.32      342.38      6.36 o 
   2   1   5      397.15      466.61      4.19 o 
   3   1   5       33.39       43.62      0.91 o 
   4   1   5       93.61       95.99      1.29 o 
   5   1   5      122.61      118.07      2.20 o 
   6   1   5      130.90      131.27      3.22 o 
   7   1   5      240.06      216.39      2.72 o 
   8   1   5       71.22       63.42      1.59 o 
   9   1   5       64.74       60.19      1.25 o 
  10   1   5       12.35       15.86      0.72 o 
 -13   2   5        4.85        4.49      0.83 o 
 -12   2   5       12.06       13.20      0.62 o 
 -11   2   5       14.04       14.73      0.73 o 
 -10   2   5        0.01       -0.26      0.58 o 
  -9   2   5       57.70       58.78      1.40 o 
  -8   2   5       45.68       45.48      1.45 o 
  -7   2   5      300.55      312.48      3.52 o 
  -6   2   5     1306.69     1420.77      7.02 o 
  -5   2   5      262.10      274.35      2.36 o 
  -4   2   5      205.24      205.91      1.91 o 
  -3   2   5       38.59       37.40      0.69 o 
  -2   2   5      535.23      567.91      3.90 o 
  -1   2   5     1692.01     1740.44      4.36 o 
   0   2   5      370.68      363.25      2.10 o 
   1   2   5       39.59       46.95      0.82 o 
   2   2   5       99.34       93.15      1.18 o 
   3   2   5      674.98      754.48      5.60 o 
   4   2   5      168.28      168.80      2.36 o 
   5   2   5        0.14        1.34      1.00 o 
   6   2   5      328.29      314.27      6.46 o 
   7   2   5       10.61       11.61      0.96 o 
   8   2   5        3.55        1.22      0.72 o 
   9   2   5       10.06       11.32      0.82 o 
  10   2   5        9.24       10.58      0.66 o 
 -13   3   5        0.54        0.49      0.96 o 
 -12   3   5        5.16        4.40      0.55 o 
 -11   3   5        2.61        3.68      0.63 o 
 -10   3   5        7.88        6.76      0.64 o 
  -9   3   5       48.41       48.23      1.17 o 
  -8   3   5      289.26      286.21      3.47 o 
  -7   3   5      670.10      633.19      9.90 o 
  -6   3   5        3.84        3.39      0.68 o 
  -5   3   5       64.35       65.65      1.31 o 
  -4   3   5      109.82      118.39      2.15 o 
  -3   3   5        8.07        5.66      0.77 o 
  -2   3   5       10.63       17.63      4.10 o 
  -1   3   5      518.75      554.66      3.34 o 
   0   3   5     1393.16     1378.58      4.93 o 
   1   3   5       88.04       88.88      1.67 o 
   2   3   5      430.21      417.36      3.41 o 
   3   3   5      654.31      685.87      4.74 o 
   4   3   5      116.20       95.11      2.72 o 
   5   3   5       68.78       76.43      3.55 o 
   6   3   5       20.45       20.34      1.03 o 
   7   3   5      266.70      221.04      3.78 o 
   8   3   5        9.16       11.48      0.85 o 
   9   3   5       64.58       61.02      1.13 o 
  10   3   5        4.35        3.78      0.50 o 
 -13   4   5        3.55        4.79      0.92 o 
 -12   4   5       14.70       12.16      0.64 o 
 -11   4   5        9.69        9.96      0.67 o 
 -10   4   5      160.23      150.97      2.54 o 
  -9   4   5       81.71       79.79      1.33 o 
  -8   4   5      209.38      211.21      3.21 o 
  -7   4   5       54.09       56.71      1.76 o 
  -6   4   5      363.52      392.84      5.92 o 
  -5   4   5      138.42      165.96      2.18 o 
  -4   4   5       50.34       37.37      1.10 o 
  -3   4   5        4.43        6.34      0.85 o 
  -2   4   5       89.45       78.38      3.80 o 
  -1   4   5     3271.67     3178.34     10.21 o 
   0   4   5        9.01       14.39      0.83 o 
   1   4   5      104.41      114.38      1.53 o 
   2   4   5       76.20       84.57      1.46 o 
   3   4   5       85.68       85.04      1.90 o 
   4   4   5      316.40      308.97      3.71 o 
   5   4   5       19.02       19.04      0.92 o 
   6   4   5       44.91       37.46      1.22 o 
   7   4   5        3.78        1.70      0.86 o 
   8   4   5        5.46        6.25      0.84 o 
   9   4   5        3.78        3.49      0.58 o 
  10   4   5       28.66       35.11      0.99 o 
 -12   5   5       10.66       10.44      1.02 o 
 -11   5   5        0.66        0.57      0.58 o 
 -10   5   5        0.53        0.48      0.65 o 
  -9   5   5      357.68      361.12      7.59 o 
  -8   5   5        6.64        5.58      0.73 o 
  -7   5   5       19.64       22.62      1.02 o 
  -6   5   5      320.08      349.85      8.20 o 
  -5   5   5       93.26       98.18      1.86 o 
  -4   5   5       23.05       24.55      1.50 o 
  -3   5   5      218.11      209.13      3.09 o 
  -2   5   5        2.84        2.64      0.81 o 
  -1   5   5      257.85      272.63      2.45 o 
   0   5   5      538.34      563.97      5.86 o 
   1   5   5      186.56      203.40      2.47 o 
   2   5   5      350.44      381.22      2.89 o 
   3   5   5       40.52       49.40      2.82 o 
   4   5   5       59.29       59.55      1.83 o 
   5   5   5       24.21       22.48      1.71 o 
   6   5   5       46.37       49.80      1.85 o 
   7   5   5       16.66       14.49      1.01 o 
   8   5   5       27.93       29.18      0.94 o 
   9   5   5       10.03        8.20      0.69 o 
 -12   6   5       14.32       13.53      0.93 o 
 -11   6   5       10.31       11.49      0.81 o 
 -10   6   5       19.49       19.91      1.47 o 
  -9   6   5        0.86        0.91      0.69 o 
  -8   6   5       10.41       10.95      1.20 o 
  -7   6   5      128.33      131.29      1.77 o 
  -6   6   5      479.30      495.84      3.56 o 
  -5   6   5        0.29        0.82      0.74 o 
  -4   6   5        0.65        0.96      0.68 o 
  -3   6   5       70.06       77.99      1.45 o 
  -2   6   5       27.10       23.06      1.15 o 
  -1   6   5      104.44       93.13      1.46 o 
   0   6   5      147.67      152.85      1.65 o 
   1   6   5      161.64      144.92      2.19 o 
   2   6   5       48.34       44.26      1.30 o 
   3   6   5        6.53        9.02      1.60 o 
   4   6   5      395.42      380.01      4.27 o 
   5   6   5      138.67      134.43      2.39 o 
   6   6   5       38.90       33.62      1.07 o 
   7   6   5       60.00       70.58      1.61 o 
   8   6   5        5.87        4.77      0.82 o 
   9   6   5       34.48       36.67      0.89 o 
 -12   7   5        1.41        1.60      0.59 o 
 -11   7   5       10.98       10.84      0.72 o 
 -10   7   5       11.87       11.44      0.88 o 
  -9   7   5      155.54      147.27      2.57 o 
  -8   7   5      202.11      187.30      2.79 o 
  -7   7   5      539.77      528.45      4.43 o 
  -6   7   5       85.59       90.15      1.76 o 
  -5   7   5       42.45       42.09      1.03 o 
  -4   7   5        4.76        5.32      0.80 o 
  -3   7   5       11.04       13.15      0.89 o 
  -2   7   5       59.54       54.86      1.38 o 
  -1   7   5      382.72      360.99      3.72 o 
   0   7   5       25.14       29.90      1.04 o 
   1   7   5      456.46      506.43      5.21 o 
   2   7   5       19.19       15.50      1.05 o 
   3   7   5      730.12      717.83      8.10 o 
   4   7   5       14.92       13.95      1.29 o 
   5   7   5      578.59      589.43     14.88 o 
   6   7   5       10.10        9.37      0.94 o 
   7   7   5       42.60       40.23      1.46 o 
   8   7   5        2.05        2.61      0.68 o 
   9   7   5        5.73        3.93      0.60 o 
 -11   8   5        2.52        2.38      0.50 o 
 -10   8   5        4.77        4.74      0.74 o 
  -9   8   5        5.21        5.45      0.86 o 
  -8   8   5       21.50       20.33      1.07 o 
  -7   8   5      132.35      131.66      1.87 o 
  -6   8   5       44.22       44.21      1.96 o 
  -5   8   5       32.78       35.66      1.05 o 
  -4   8   5       34.00       34.33      1.52 o 
  -3   8   5        2.91        2.95      0.75 o 
  -2   8   5       15.30       19.91      0.98 o 
  -1   8   5      197.73      179.96      3.89 o 
   0   8   5      314.93      288.44      3.28 o 
   1   8   5       16.40       16.76      1.15 o 
   2   8   5      236.81      202.88      5.08 o 
   3   8   5        3.62        3.39      1.18 o 
   4   8   5      129.61      129.76      2.72 o 
   5   8   5       57.47       58.76      1.55 o 
   6   8   5       10.95        9.57      0.90 o 
   7   8   5        6.82        8.45      0.82 o 
   8   8   5        3.47        4.15      0.76 o 
 -10   9   5        6.99        7.10      0.58 o 
  -9   9   5        2.98        2.53      0.75 o 
  -8   9   5       11.53       12.75      0.96 o 
  -7   9   5       19.07       16.81      0.97 o 
  -6   9   5      100.31       96.12      1.82 o 
  -5   9   5      167.78      143.86      2.23 o 
  -4   9   5       99.74       86.64      2.08 o 
  -3   9   5       78.34       79.76      1.66 o 
  -2   9   5       41.08       38.34      1.22 o 
  -1   9   5       43.29       34.49      1.21 o 
   0   9   5       87.51       86.58      1.48 o 
   1   9   5        0.25        1.98      1.84 o 
   2   9   5      118.58      114.29      2.37 o 
   3   9   5        4.32        3.74      1.13 o 
   4   9   5       31.02       36.28      1.33 o 
   5   9   5        0.05        0.89      0.78 o 
   6   9   5        1.97        1.50      0.65 o 
   7   9   5        2.99        3.19      0.83 o 
   8   9   5        6.64        4.24      0.52 o 
 -10  10   5        0.96        0.54      0.59 o 
  -9  10   5       11.55       13.34      0.73 o 
  -8  10   5        0.40        0.36      0.70 o 
  -7  10   5       40.99       41.16      1.29 o 
  -6  10   5       74.75       74.44      1.68 o 
  -5  10   5      107.28       98.61      1.92 o 
  -4  10   5        9.34        9.72      1.03 o 
  -3  10   5        7.31        6.94      0.97 o 
  -2  10   5       25.29       20.66      1.17 o 
  -1  10   5        1.56        1.41      0.94 o 
   0  10   5        0.03        0.07      0.80 o 
   1  10   5        0.10        1.70      0.95 o 
   2  10   5        0.01        1.18      1.03 o 
   3  10   5      104.13      104.18      2.29 o 
   4  10   5      135.69      136.70      2.42 o 
   5  10   5        1.00        1.78      0.69 o 
   6  10   5       16.25       15.57      0.78 o 
   7  10   5        9.25       10.88      1.13 o 
  -9  11   5        2.89        3.12      0.65 o 
  -8  11   5       13.61       15.19      1.27 o 
  -7  11   5        0.00        0.54      1.10 o 
  -6  11   5       29.33       30.22      1.41 o 
  -5  11   5        8.27        7.94      1.21 o 
  -4  11   5       34.45       29.79      1.60 o 
  -3  11   5      247.93      230.67      2.64 o 
  -2  11   5      103.37       91.33      1.90 o 
  -1  11   5      116.14      102.78      1.92 o 
   0  11   5        0.11       -0.30      0.90 o 
   1  11   5        0.49       -0.10      0.90 o 
   2  11   5       55.61       53.57      1.53 o 
   3  11   5        0.05        0.12      0.89 o 
   4  11   5        0.54        0.67      0.66 o 
   5  11   5       16.04       18.29      0.78 o 
   6  11   5        6.73        7.46      0.95 o 
  -8  12   5        1.17        0.60      0.88 o 
  -7  12   5        0.10        0.10      0.83 o 
  -6  12   5       79.91       83.68      1.64 o 
  -5  12   5        0.76        1.13      0.93 o 
  -4  12   5        0.84        0.34      0.77 o 
  -3  12   5       34.00       33.64      1.04 o 
  -2  12   5       15.85       17.28      1.07 o 
  -1  12   5        0.41        0.13      0.84 o 
   0  12   5        0.00       -0.20      1.03 o 
   1  12   5       15.36       14.41      1.26 o 
   2  12   5        4.78        4.60      1.02 o 
   3  12   5       30.83       32.26      1.26 o 
   4  12   5        2.95        3.53      0.70 o 
  -6  13   5       35.42       41.78      1.17 o 
  -5  13   5       20.71       21.93      1.20 o 
  -4  13   5       41.67       46.02      1.17 o 
  -3  13   5       34.49       35.95      1.08 o 
  -2  13   5        8.19        8.37      0.75 o 
  -1  13   5        0.91       -0.12      0.67 o 
   0  13   5       27.01       28.92      1.75 o 
   1  13   5        9.33       11.20      0.99 o 
   2  13   5        0.00       -0.09      0.72 o 
   3  13   5        3.84        3.57      0.78 o 
  -4  14   5       19.15       17.31      2.29 o 
  -3  14   5        6.70        8.03      1.02 o 
  -2  14   5       10.84       10.26      0.62 o 
  -1  14   5        0.07        0.28      0.56 o 
   0  14   5        0.01        0.04      0.54 o 
   1  14   5        4.20        3.41      0.70 o 
 -12   0   6       16.62       10.49      1.04 o 
 -10   0   6       59.04       55.63      1.47 o 
  -8   0   6       88.35      105.60      2.51 o 
  -6   0   6      391.27      384.48      4.42 o 
  -4   0   6        3.70        3.49      0.90 o 
  -2   0   6      427.44      444.58      3.86 o 
   0   0   6     1914.17     1893.85      8.25 o 
   2   0   6      114.52      140.49      2.11 o 
   4   0   6       32.48       37.50      1.39 o 
   6   0   6      255.63      257.06      3.12 o 
   8   0   6        0.03        0.54      1.17 o 
  10   0   6       33.20       42.92      1.54 o 
 -13   1   6       53.35       58.47      1.57 o 
 -12   1   6       20.60       20.12      0.81 o 
 -11   1   6        0.61        0.92      0.64 o 
 -10   1   6       98.49       92.75      1.29 o 
  -9   1   6      135.55      130.57      3.09 o 
  -8   1   6        6.04        9.39      0.81 o 
  -7   1   6      968.03     1014.23     12.83 o 
  -6   1   6      254.00      218.15      3.18 o 
  -5   1   6      241.77      320.28      6.76 o 
  -4   1   6      312.93      344.62      5.37 o 
  -3   1   6      493.74      501.03      2.66 o 
  -2   1   6       22.71       17.66      0.56 o 
  -1   1   6        6.31        5.58      0.47 o 
   0   1   6      222.77      213.71      3.15 o 
   1   1   6       13.44       13.80      0.50 o 
   2   1   6        1.16        0.14      0.50 o 
   3   1   6      680.10      665.30      4.20 o 
   4   1   6       44.86       39.10      1.15 o 
   5   1   6        1.04        2.57      0.79 o 
   6   1   6        0.98       -0.01      0.76 o 
   7   1   6       19.86       22.31      1.23 o 
   8   1   6        1.18        1.19      0.74 o 
   9   1   6       15.55       13.53      0.66 o 
  10   1   6        4.10        4.23      0.52 o 
 -13   2   6        2.20        1.70      0.84 o 
 -12   2   6        8.38        6.75      0.66 o 
 -11   2   6       76.85       75.86      1.13 o 
 -10   2   6        8.47        8.30      0.71 o 
  -9   2   6       60.94       58.64      1.17 o 
  -8   2   6       57.72       58.88      1.50 o 
  -7   2   6      223.93      223.73      2.65 o 
  -6   2   6      274.95      267.64      2.97 o 
  -5   2   6     2023.98     2197.07     24.16 o 
  -4   2   6     4021.73     4254.43     15.47 o 
  -3   2   6     1572.66     1603.45      9.19 o 
  -2   2   6      335.60      332.59      2.15 o 
  -1   2   6      311.83      289.05      3.84 o 
   0   2   6      103.49      113.35      2.34 o 
   1   2   6      316.21      315.42      2.73 o 
   2   2   6      391.49      420.24      2.71 o 
   3   2   6      557.60      514.83      5.25 o 
   4   2   6       13.22       13.33      0.88 o 
   5   2   6       25.61       17.68      1.04 o 
   6   2   6        7.89        8.83      0.86 o 
   7   2   6        0.73        0.39      0.65 o 
   8   2   6       42.38       37.63      1.02 o 
   9   2   6       45.19       47.28      1.03 o 
  10   2   6       26.68       26.02      1.13 o 
 -13   3   6       11.28       11.96      1.19 o 
 -12   3   6       40.66       43.33      0.90 o 
 -11   3   6        4.74        3.59      0.59 o 
 -10   3   6        5.14        6.58      0.73 o 
  -9   3   6       74.14       67.08      1.12 o 
  -8   3   6       14.27       10.55      0.68 o 
  -7   3   6       82.14       85.22      2.34 o 
  -6   3   6      231.56      238.19      2.18 o 
  -5   3   6      671.54      753.72      4.60 o 
  -4   3   6     1580.16     1595.40     10.18 o 
  -3   3   6       93.26      106.14      2.10 o 
  -2   3   6     1033.43     1065.82      6.34 o 
  -1   3   6      720.10      744.51      4.19 o 
   0   3   6     3876.57     3925.63     12.96 o 
   1   3   6     1976.89     2147.63     49.85 o 
   2   3   6       16.40       22.37      1.01 o 
   3   3   6        8.60       12.88      1.14 o 
   4   3   6       62.20       53.94      1.91 o 
   5   3   6        1.04        0.31      0.95 o 
   6   3   6       17.93       14.21      0.87 o 
   7   3   6      233.22      238.38      5.82 o 
   8   3   6        0.28        1.43      0.64 o 
   9   3   6        6.32        6.06      0.53 o 
 -13   4   6        8.20        9.62      1.04 o 
 -12   4   6       47.08       56.72      1.13 o 
 -11   4   6       15.19       16.89      0.82 o 
 -10   4   6       16.94       16.85      0.71 o 
  -9   4   6        1.52        2.36      0.66 o 
  -8   4   6      220.08      213.56      2.82 o 
  -7   4   6       17.91       19.91      0.72 o 
  -6   4   6       41.36       41.69      1.09 o 
  -5   4   6      240.65      231.11      6.05 o 
  -4   4   6      546.54      589.58      3.66 o 
  -3   4   6       14.28       14.13      0.92 o 
  -2   4   6       43.33       54.95      1.50 o 
  -1   4   6      311.97      335.58      3.57 o 
   0   4   6       47.78       63.40      1.57 o 
   1   4   6       66.50       51.50      1.21 o 
   2   4   6      241.07      244.02      2.37 o 
   3   4   6        4.28        4.88      0.98 o 
   4   4   6        0.04        0.62      0.82 o 
   5   4   6      364.01      335.44      4.90 o 
   6   4   6      184.43      178.94      3.81 o 
   7   4   6        0.26        1.17      0.71 o 
   8   4   6       12.03       17.55      0.82 o 
   9   4   6       34.79       37.03      1.00 o 
 -12   5   6        1.61        1.42      0.88 o 
 -11   5   6       66.53       78.29      2.49 o 
 -10   5   6       50.66       49.32      1.42 o 
  -9   5   6        7.08        7.77      0.67 o 
  -8   5   6       19.26       17.63      1.02 o 
  -7   5   6      449.35      439.75      3.85 o 
  -6   5   6       65.01       56.62      1.78 o 
  -5   5   6       68.91       99.55      1.69 o 
  -4   5   6      792.73      831.36     13.18 o 
  -3   5   6      122.73      129.68      1.70 o 
  -2   5   6      517.08      509.33      3.77 o 
  -1   5   6       88.69      103.53      2.01 o 
   0   5   6       31.39       40.62      1.09 o 
   1   5   6       24.24       21.35      1.02 o 
   2   5   6       45.17       46.27      1.54 o 
   3   5   6       75.64       80.21      2.25 o 
   4   5   6      120.32      107.19      2.01 o 
   5   5   6       95.02       91.24      1.87 o 
   6   5   6        0.78        0.77      0.82 o 
   7   5   6        1.38        0.82      0.63 o 
   8   5   6       32.10       33.97      0.88 o 
   9   5   6       12.61       14.36      0.61 o 
 -12   6   6        7.59       10.20      0.92 o 
 -11   6   6       43.50       50.16      1.37 o 
 -10   6   6       25.08       23.98      0.97 o 
  -9   6   6       10.88        9.24      0.87 o 
  -8   6   6       24.98       25.81      1.14 o 
  -7   6   6       75.03       73.50      1.53 o 
  -6   6   6        5.39        6.78      0.86 o 
  -5   6   6      198.29      219.47      2.36 o 
  -4   6   6        0.77        1.34      0.75 o 
  -3   6   6      148.90      155.84      1.96 o 
  -2   6   6      747.24      784.73      4.32 o 
  -1   6   6      304.57      280.40      2.78 o 
   0   6   6      962.67     1008.03     12.08 o 
   1   6   6       10.42       16.24      1.02 o 
   2   6   6      212.01      190.92      2.06 o 
   3   6   6       24.68       29.37      1.39 o 
   4   6   6      140.06      129.80      2.15 o 
   5   6   6        0.64        1.77      0.93 o 
   6   6   6        0.23       -0.09      0.78 o 
   7   6   6        4.43        5.67      0.75 o 
   8   6   6       77.67       74.86      1.51 o 
   9   6   6       20.89       21.84      1.33 o 
 -12   7   6       20.38       25.89      0.87 o 
 -11   7   6        1.88        2.05      0.76 o 
 -10   7   6        0.34        0.24      0.68 o 
  -9   7   6        0.01       -0.14      0.73 o 
  -8   7   6       11.05       12.40      1.25 o 
  -7   7   6        0.49        0.85      0.67 o 
  -6   7   6        0.08        0.76      0.69 o 
  -5   7   6       36.03       38.44      0.96 o 
  -4   7   6      678.53      674.56      5.56 o 
  -3   7   6       24.47       27.41      1.11 o 
  -2   7   6        4.04        5.28      0.91 o 
  -1   7   6      267.56      295.69      3.64 o 
   0   7   6      304.18      306.32      5.35 o 
   1   7   6      294.34      307.62      4.04 o 
   2   7   6       72.87       79.95      1.78 o 
   3   7   6       24.35       22.87      1.49 o 
   4   7   6       24.15       21.33      1.67 o 
   5   7   6       93.84       98.71      2.28 o 
   6   7   6        1.21        0.89      0.99 o 
   7   7   6        0.01       -0.20      0.91 o 
   8   7   6       27.80       33.32      0.97 o 
 -11   8   6        0.00       -0.04      0.56 o 
 -10   8   6        0.36        0.23      0.58 o 
  -9   8   6       19.65       21.90      1.05 o 
  -8   8   6       38.60       39.34      1.05 o 
  -7   8   6       13.98       12.01      0.82 o 
  -6   8   6      191.26      188.22      2.33 o 
  -5   8   6      357.92      344.74      7.71 o 
  -4   8   6       20.32       23.31      1.09 o 
  -3   8   6        6.92        6.84      0.93 o 
  -2   8   6       24.40       29.06      1.30 o 
  -1   8   6       30.46       30.22      1.51 o 
   0   8   6        0.15        0.95      0.83 o 
   1   8   6       63.75       61.33      2.30 o 
   2   8   6        3.90        3.59      1.14 o 
   3   8   6       57.72       51.02      1.83 o 
   4   8   6      179.66      175.50      2.85 o 
   5   8   6        0.97        0.79      1.02 o 
   6   8   6        8.77        8.24      0.98 o 
   7   8   6       10.29       13.54      0.97 o 
   8   8   6       10.60       13.66      0.84 o 
 -10   9   6        5.90        6.66      0.61 o 
  -9   9   6        9.66        8.81      0.79 o 
  -8   9   6       15.15       14.84      0.94 o 
  -7   9   6      131.06      123.57      1.73 o 
  -6   9   6       43.67       47.05      2.09 o 
  -5   9   6       25.25       24.16      1.05 o 
  -4   9   6       34.88       29.90      1.32 o 
  -3   9   6      223.76      208.24      5.69 o 
  -2   9   6       18.17       15.57      1.05 o 
  -1   9   6      175.17      169.61      3.19 o 
   0   9   6       85.33       78.40      2.52 o 
   1   9   6       44.05       36.18      1.70 o 
   2   9   6        6.59        7.49      1.22 o 
   3   9   6       64.62       66.43      1.96 o 
   4   9   6       39.56       43.30      1.42 o 
   5   9   6        1.64        1.37      0.84 o 
   6   9   6        7.44        7.06      0.74 o 
   7   9   6        0.21        0.53      0.58 o 
 -10  10   6        1.17        1.65      0.86 o 
  -9  10   6       13.61       14.33      0.78 o 
  -8  10   6        1.67        0.99      0.66 o 
  -7  10   6       37.09       40.20      1.26 o 
  -6  10   6        0.52        1.48      0.91 o 
  -5  10   6        4.70        4.67      1.35 o 
  -4  10   6        4.43        5.40      1.04 o 
  -3  10   6       46.65       47.31      1.44 o 
  -2  10   6        9.46       12.10      1.06 o 
  -1  10   6       20.98       16.83      1.15 o 
   0  10   6      335.29      294.14      3.85 o 
   1  10   6       23.60       23.04      1.27 o 
   2  10   6        0.18        0.88      0.98 o 
   3  10   6      162.11      160.55      2.29 o 
   4  10   6       10.89       12.20      0.96 o 
   5  10   6        1.80        2.17      0.70 o 
   6  10   6       10.29       10.81      0.54 o 
  -9  11   6       17.22       18.91      0.87 o 
  -8  11   6        2.74        2.20      0.65 o 
  -7  11   6        2.23        0.81      0.88 o 
  -6  11   6       42.70       37.83      1.44 o 
  -5  11   6        6.88        7.79      1.17 o 
  -4  11   6       19.21       22.36      1.13 o 
  -3  11   6       16.05       15.00      0.91 o 
  -2  11   6      115.49      118.35      2.02 o 
  -1  11   6       13.30       13.44      1.09 o 
   0  11   6       50.42       51.06      1.43 o 
   1  11   6        7.62        4.80      1.20 o 
   2  11   6        7.33        9.03      1.22 o 
   3  11   6       11.43       11.09      1.13 o 
   4  11   6       17.91       16.09      1.48 o 
   5  11   6       11.64       12.33      0.60 o 
  -8  12   6        1.80        1.38      0.60 o 
  -7  12   6        0.00        0.77      0.79 o 
  -6  12   6       32.50       38.07      1.22 o 
  -5  12   6        1.00        0.92      0.90 o 
  -4  12   6        4.75        4.18      0.76 o 
  -3  12   6       62.54       61.36      1.72 o 
  -2  12   6       57.88       54.44      1.42 o 
  -1  12   6        0.64       -0.49      0.77 o 
   0  12   6        0.52       -0.20      1.01 o 
   1  12   6        6.95        6.14      1.05 o 
   2  12   6        5.83        6.73      1.01 o 
   3  12   6        7.40        9.62      0.90 o 
   4  12   6        7.13        6.98      0.94 o 
  -6  13   6        3.50        5.30      0.66 o 
  -5  13   6       39.73       40.91      1.03 o 
  -4  13   6        0.02       -0.27      0.91 o 
  -3  13   6       15.94       18.90      0.95 o 
  -2  13   6       18.41       21.91      1.17 o 
  -1  13   6       91.18       93.25      2.18 o 
   0  13   6       12.68       17.27      1.02 o 
   1  13   6       29.13       31.67      1.43 o 
   2  13   6       22.60       23.51      0.95 o 
   3  13   6       19.57       20.19      1.26 o 
  -3  14   6        0.76        0.90      0.93 o 
  -2  14   6        2.06        2.97      1.00 o 
  -1  14   6        1.13        1.54      0.60 o 
   0  14   6       10.99        9.94      0.92 o 
 -13   0   7       84.80       99.99      2.69 o 
 -11   0   7        8.44        8.86      0.93 o 
  -9   0   7      234.08      226.36      3.37 o 
  -7   0   7      147.73      146.86      5.92 o 
  -5   0   7        8.83       12.55      0.82 o 
  -3   0   7     1781.45     1922.34      7.13 o 
  -1   0   7     1735.32     1735.99     25.00 o 
   1   0   7     1849.34     1796.09     44.50 o 
   3   0   7      173.33      201.19      5.13 o 
   5   0   7     2053.31     1889.62     21.95 o 
   7   0   7       20.40       34.55      1.40 o 
   9   0   7       25.04       19.46      1.68 o 
 -13   1   7        0.63        0.34      0.67 o 
 -12   1   7        0.12       -0.06      0.61 o 
 -11   1   7        6.76        7.21      0.62 o 
 -10   1   7       79.32       71.24      1.22 o 
  -9   1   7      382.70      374.26      5.16 o 
  -8   1   7       37.38       36.85      0.85 o 
  -7   1   7       12.46       10.25      0.84 o 
  -6   1   7      572.66      610.15      3.22 o 
  -5   1   7      159.25      145.30      1.59 o 
  -4   1   7      569.38      655.24     10.92 o 
  -3   1   7       53.61       59.90      1.02 o 
  -2   1   7      198.85      203.17      2.57 o 
  -1   1   7        0.08        0.32      0.46 o 
   0   1   7        4.73        2.83      0.48 o 
   1   1   7        3.37        3.87      0.83 o 
   2   1   7       26.62       22.43      0.97 o 
   3   1   7        0.07        1.51      0.76 o 
   4   1   7       70.71       78.60      1.62 o 
   5   1   7       90.77      102.60      1.95 o 
   6   1   7       95.00       83.13      1.61 o 
   7   1   7       23.43       25.82      1.24 o 
   8   1   7       14.60       16.63      0.93 o 
   9   1   7        6.13        3.91      0.91 o 
 -13   2   7       46.74       52.09      1.12 o 
 -12   2   7       10.66        8.14      0.61 o 
 -11   2   7      159.80      149.85      1.48 o 
 -10   2   7      432.62      424.21      6.35 o 
  -9   2   7        0.04        0.44      0.60 o 
  -8   2   7      123.33      118.37      1.96 o 
  -7   2   7       98.68      105.36      2.99 o 
  -6   2   7      160.91      162.76      1.71 o 
  -5   2   7      806.18      804.21     10.53 o 
  -4   2   7     1004.02     1043.70     23.70 o 
  -3   2   7      464.15      458.20      3.90 o 
  -2   2   7        5.81        4.37      0.54 o 
  -1   2   7       80.43       85.72      1.18 o 
   0   2   7      815.49      727.68      5.41 o 
   1   2   7      452.08      464.55      3.22 o 
   2   2   7      213.34      197.63      1.90 o 
   3   2   7       60.23       58.18      1.46 o 
   4   2   7       59.39       62.83      1.97 o 
   5   2   7        1.54        2.55      1.05 o 
   6   2   7      163.62      143.92      4.13 o 
   7   2   7       19.98       20.53      1.01 o 
   8   2   7       11.11       13.66      0.81 o 
   9   2   7        0.88        1.66      0.68 o 
 -13   3   7        4.85        4.30      0.67 o 
 -12   3   7       13.32       11.63      0.75 o 
 -11   3   7       16.32       20.03      0.76 o 
 -10   3   7        9.84        9.55      0.70 o 
  -9   3   7       36.10       35.93      0.87 o 
  -8   3   7      238.31      236.75      3.87 o 
  -7   3   7        6.41        6.94      0.81 o 
  -6   3   7       87.18       83.04      1.70 o 
  -5   3   7     2037.94     2049.82      8.28 o 
  -4   3   7       34.67       40.16      2.09 o 
  -3   3   7       39.30       56.76      1.36 o 
  -2   3   7      203.35      199.78      3.54 o 
  -1   3   7      439.91      467.14      3.46 o 
   0   3   7       96.40       83.59      2.17 o 
   1   3   7        2.42        3.66      1.07 o 
   2   3   7       82.39       74.72      1.61 o 
   3   3   7      271.33      274.06      4.05 o 
   4   3   7      473.43      445.12      5.17 o 
   5   3   7       16.14       11.86      0.92 o 
   6   3   7      391.84      382.70      7.20 o 
   7   3   7       15.72       11.22      0.79 o 
   8   3   7        6.28        7.13      0.69 o 
   9   3   7        2.56        1.60      0.52 o 
 -13   4   7        1.07        0.85      0.80 o 
 -12   4   7        5.44        6.50      0.67 o 
 -11   4   7       63.33       62.71      1.18 o 
 -10   4   7       21.32       21.11      0.80 o 
  -9   4   7        3.09        3.92      0.65 o 
  -8   4   7      112.46      104.40      1.88 o 
  -7   4   7       43.03       48.42      1.01 o 
  -6   4   7      119.50      126.04      2.55 o 
  -5   4   7       57.83       46.08      1.42 o 
  -4   4   7       99.30      102.19      2.62 o 
  -3   4   7       53.61       66.74      1.57 o 
  -2   4   7       65.47       72.94      2.12 o 
  -1   4   7       41.14       43.74      1.42 o 
   0   4   7        1.01        0.85      0.99 o 
   1   4   7      194.69      222.80      3.18 o 
   2   4   7       20.01       23.21      1.52 o 
   3   4   7      253.89      245.57      3.04 o 
   4   4   7      153.53      155.43      4.33 o 
   5   4   7      656.15      589.24      5.95 o 
   6   4   7        3.99        4.21      0.88 o 
   7   4   7        0.52        0.22      0.70 o 
   8   4   7        9.83        9.96      0.68 o 
   9   4   7       21.11       25.66      0.93 o 
 -12   5   7        0.00        0.37      0.51 o 
 -11   5   7       74.50       73.70      1.26 o 
 -10   5   7        2.03        2.07      0.76 o 
  -9   5   7      240.58      240.87      5.30 o 
  -8   5   7      137.80      131.04      3.88 o 
  -7   5   7        4.15        4.24      0.83 o 
  -6   5   7        8.42        7.26      0.72 o 
  -5   5   7      119.89      123.13      2.10 o 
  -4   5   7      201.84      201.74      3.30 o 
  -3   5   7        3.66        5.29      0.96 o 
  -2   5   7       69.48       70.58      1.68 o 
  -1   5   7      941.63      973.60      6.76 o 
   0   5   7       30.22       34.10      1.24 o 
   1   5   7       80.92       74.42      3.48 o 
   2   5   7      232.94      228.16      3.61 o 
   3   5   7        4.95        2.96      0.95 o 
   4   5   7       94.25       99.61      1.98 o 
   5   5   7        0.19        0.47      1.00 o 
   6   5   7       67.10       63.45      1.29 o 
   7   5   7       13.63       13.51      0.76 o 
   8   5   7        0.06       -0.04      0.69 o 
 -12   6   7        0.55        0.18      0.54 o 
 -11   6   7        0.04       -0.07      0.67 o 
 -10   6   7       38.99       41.90      1.10 o 
  -9   6   7        3.77        2.51      1.06 o 
  -8   6   7       47.28       45.54      1.72 o 
  -7   6   7        9.51        8.34      0.95 o 
  -6   6   7       25.28       25.13      1.03 o 
  -5   6   7      321.06      345.71      4.87 o 
  -4   6   7      212.39      234.00      2.80 o 
  -3   6   7      267.28      274.84      2.99 o 
  -2   6   7      173.58      168.16      3.12 o 
  -1   6   7      155.18      173.09      2.58 o 
   0   6   7        0.61        2.13      0.91 o 
   1   6   7      376.11      378.53      4.05 o 
   2   6   7        7.64       10.60      0.90 o 
   3   6   7      187.65      183.02      2.54 o 
   4   6   7       75.14       70.95      1.73 o 
   5   6   7       91.22       81.44      1.61 o 
   6   6   7        7.39       10.88      0.79 o 
   7   6   7       76.46       85.38      2.05 o 
   8   6   7        0.05        0.52      0.59 o 
 -11   7   7        4.50        3.76      0.78 o 
 -10   7   7        6.75        5.96      0.82 o 
  -9   7   7       30.44       28.39      1.17 o 
  -8   7   7       43.22       42.95      1.70 o 
  -7   7   7      475.32      456.28      9.30 o 
  -6   7   7       51.53       49.52      1.20 o 
  -5   7   7        1.23        1.11      0.81 o 
  -4   7   7        0.82        1.29      0.82 o 
  -3   7   7       86.14      100.98      1.96 o 
  -2   7   7      181.58      197.04      3.78 o 
  -1   7   7       35.83       41.51      2.40 o 
   0   7   7       37.44       38.74      1.13 o 
   1   7   7       11.21       10.87      1.52 o 
   2   7   7       17.87       14.43      1.14 o 
   3   7   7      327.61      329.15      3.80 o 
   4   7   7       82.60       74.49      2.06 o 
   5   7   7       28.19       30.81      1.50 o 
   6   7   7        8.39        8.88      0.85 o 
   7   7   7        8.74        9.63      0.76 o 
   8   7   7        0.02       -0.16      0.59 o 
 -11   8   7        6.47        7.05      0.64 o 
 -10   8   7        1.43        1.49      0.67 o 
  -9   8   7        0.10       -0.08      0.89 o 
  -8   8   7       92.72       97.43      3.51 o 
  -7   8   7       75.58       77.18      2.29 o 
  -6   8   7        2.45        1.62      0.66 o 
  -5   8   7       48.60       44.36      1.18 o 
  -4   8   7      273.09      271.78      8.10 o 
  -3   8   7       57.55       61.07      1.70 o 
  -2   8   7       40.83       39.64      1.14 o 
  -1   8   7       97.45       91.01      2.72 o 
   0   8   7       28.34       31.01      1.34 o 
   1   8   7       99.93       86.61      2.52 o 
   2   8   7       21.24       21.05      1.54 o 
   3   8   7        5.66        6.31      1.27 o 
   4   8   7        4.19        4.20      1.18 o 
   5   8   7        0.31        1.85      1.01 o 
   6   8   7        1.95        3.12      0.64 o 
   7   8   7        0.80        0.53      0.57 o 
 -10   9   7       15.89       16.44      0.80 o 
  -9   9   7        7.78        6.63      1.06 o 
  -8   9   7       65.56       67.59      2.54 o 
  -7   9   7        0.85        0.52      0.64 o 
  -6   9   7       81.11       80.30      2.26 o 
  -5   9   7       13.88       14.54      1.01 o 
  -4   9   7        4.44        6.20      1.08 o 
  -3   9   7       74.33       71.71      2.89 o 
  -2   9   7        7.16        6.98      0.90 o 
  -1   9   7        6.55        6.45      0.89 o 
   0   9   7       39.21       43.01      1.46 o 
   1   9   7       40.78       30.54      1.98 o 
   2   9   7      144.48      136.69      3.21 o 
   3   9   7       15.36       14.22      1.27 o 
   4   9   7        2.31        3.16      1.04 o 
   5   9   7        3.05        2.41      0.76 o 
   6   9   7        0.10        0.27      0.46 o 
 -10  10   7       11.11       12.49      1.09 o 
  -9  10   7        0.01        0.07      0.63 o 
  -8  10   7        0.04        0.84      0.75 o 
  -7  10   7       38.18       38.79      1.40 o 
  -6  10   7       66.39       63.22      1.81 o 
  -5  10   7       25.66       24.83      1.41 o 
  -4  10   7        9.64       11.32      1.53 o 
  -3  10   7        4.85        3.86      0.92 o 
  -2  10   7       60.49       57.29      1.57 o 
  -1  10   7      143.81      140.79      2.31 o 
   0  10   7        4.54        3.99      0.97 o 
   1  10   7      294.93      294.32      3.65 o 
   2  10   7      155.50      157.21      2.72 o 
   3  10   7       17.82       16.76      1.02 o 
   4  10   7       28.17       30.99      1.09 o 
   5  10   7        3.86        3.74      0.62 o 
  -9  11   7        9.50       12.14      0.73 o 
  -8  11   7        9.47        9.35      0.92 o 
  -7  11   7       13.93       12.90      0.94 o 
  -6  11   7       21.40       17.91      1.16 o 
  -5  11   7        3.49        3.39      1.07 o 
  -4  11   7        0.08        1.23      0.88 o 
  -3  11   7        4.00        4.93      0.76 o 
  -2  11   7        7.79        6.05      0.93 o 
  -1  11   7       19.75       18.28      1.09 o 
   0  11   7        2.24        1.85      1.14 o 
   1  11   7        1.43        2.86      1.13 o 
   2  11   7        0.21       -0.23      1.04 o 
   3  11   7       23.95       26.34      1.24 o 
   4  11   7       29.47       30.92      1.08 o 
  -7  12   7       14.91       15.13      0.96 o 
  -6  12   7        9.97        9.36      1.06 o 
  -5  12   7        9.68       13.01      0.98 o 
  -4  12   7       56.85       64.05      1.63 o 
  -3  12   7        6.10        3.19      0.71 o 
  -2  12   7       29.79       35.25      1.14 o 
  -1  12   7       23.98       23.48      1.00 o 
   0  12   7        1.56        1.37      0.98 o 
   1  12   7        0.03       -0.61      0.93 o 
   2  12   7        0.73        1.05      0.81 o 
   3  12   7        2.48        2.61      0.69 o 
  -6  13   7        6.01        6.39      0.85 o 
  -5  13   7       32.18       29.46      1.71 o 
  -4  13   7       24.89       25.46      1.75 o 
  -3  13   7        0.18        0.51      0.61 o 
  -2  13   7       18.33       18.33      0.70 o 
  -1  13   7        1.44        0.73      0.69 o 
   0  13   7       15.20       17.27      0.90 o 
   1  13   7        3.67        2.96      0.65 o 
   2  13   7       66.94       78.74      1.34 o 
 -12   0   8        6.21        5.63      0.92 o 
 -10   0   8       35.45       39.21      1.16 o 
  -8   0   8       39.40       48.15      1.22 o 
  -6   0   8      243.55      248.32      4.55 o 
  -4   0   8      932.94     1145.22      6.19 o 
  -2   0   8      510.45      529.58      5.17 o 
   0   0   8     5920.89     5803.60    109.50 o 
   2   0   8      106.72      105.03      2.65 o 
   4   0   8      114.86      107.05      4.12 o 
   6   0   8        9.25       11.86      1.64 o 
   8   0   8        0.01        0.70      0.99 o 
 -13   1   8       19.78       22.68      0.88 o 
 -12   1   8       14.97       13.39      0.66 o 
 -11   1   8       12.39       13.84      0.67 o 
 -10   1   8        2.15        1.04      0.57 o 
  -9   1   8        5.30        6.17      0.63 o 
  -8   1   8       34.15       35.15      0.85 o 
  -7   1   8       11.14       11.39      0.92 o 
  -6   1   8      448.64      471.51      3.08 o 
  -5   1   8       16.45       20.11      1.46 o 
  -4   1   8      258.58      254.05      6.36 o 
  -3   1   8        7.73       10.44      0.57 o 
  -2   1   8      110.28      116.71      1.46 o 
  -1   1   8      152.26      158.50      3.90 o 
   0   1   8      222.75      211.69      5.14 o 
   1   1   8       41.37       32.58      1.30 o 
   2   1   8      315.96      291.87      4.10 o 
   3   1   8      943.73      916.60      4.37 o 
   4   1   8       16.58        8.91      1.04 o 
   5   1   8       99.41       88.79      1.95 o 
   6   1   8        5.40        4.15      0.98 o 
   7   1   8       34.31       33.62      1.24 o 
   8   1   8       15.84       19.03      0.90 o 
   9   1   8        1.85        1.77      0.51 o 
 -13   2   8       25.20       30.16      1.16 o 
 -12   2   8        0.34        0.90      0.57 o 
 -11   2   8        1.67        1.75      0.60 o 
 -10   2   8        8.81        9.07      0.67 o 
  -9   2   8       54.51       47.48      0.89 o 
  -8   2   8       85.57       77.99      1.47 o 
  -7   2   8      158.03      170.32      2.66 o 
  -6   2   8      281.62      297.40      5.20 o 
  -5   2   8     1763.19     1774.90     10.59 o 
  -4   2   8      489.09      452.19      3.12 o 
  -3   2   8      668.75      701.17      3.25 o 
  -2   2   8      124.70      153.30      2.62 o 
  -1   2   8       92.62       87.80      1.27 o 
   0   2   8      348.91      332.67      5.09 o 
   1   2   8      140.75      146.02      2.29 o 
   2   2   8      378.91      403.06      3.48 o 
   3   2   8        7.07        9.16      1.05 o 
   4   2   8      198.34      184.20      3.55 o 
   5   2   8       21.47       24.57      1.16 o 
   6   2   8       15.12       16.06      1.09 o 
   7   2   8        4.73        3.19      0.85 o 
   8   2   8        0.31        0.60      0.71 o 
   9   2   8        0.08        0.18      0.65 o 
 -13   3   8        0.42        0.40      0.59 o 
 -12   3   8       43.60       34.78      0.88 o 
 -11   3   8       47.67       45.23      0.90 o 
 -10   3   8       11.11        8.07      0.68 o 
  -9   3   8      171.76      166.15      1.92 o 
  -8   3   8       44.06       40.13      0.85 o 
  -7   3   8        0.09        0.16      0.69 o 
  -6   3   8      915.76     1003.13      6.33 o 
  -5   3   8      295.96      300.15      3.42 o 
  -4   3   8       15.54       14.69      0.89 o 
  -3   3   8       60.14       76.67      1.73 o 
  -2   3   8        1.59        2.24      1.11 o 
  -1   3   8      318.40      323.49      2.83 o 
   0   3   8       84.82       71.78      5.35 o 
   1   3   8      163.25      167.30      2.63 o 
   2   3   8      342.95      334.27      4.26 o 
   3   3   8        1.81        2.92      1.10 o 
   4   3   8       62.29       51.12      1.38 o 
   5   3   8       12.67        7.75      1.02 o 
   6   3   8        6.16        6.51      0.86 o 
   7   3   8        0.22       -0.50      0.81 o 
   8   3   8        3.88        2.53      0.75 o 
 -12   4   8        3.79        4.61      0.64 o 
 -11   4   8        5.09        6.87      0.64 o 
 -10   4   8        2.27        2.40      0.66 o 
  -9   4   8      255.04      240.11      3.83 o 
  -8   4   8      184.02      178.82      4.04 o 
  -7   4   8        4.53        3.18      0.72 o 
  -6   4   8      120.94      127.52      3.31 o 
  -5   4   8        1.40        1.66      0.95 o 
  -4   4   8     1292.25     1365.67      9.02 o 
  -3   4   8       14.33       17.72      0.95 o 
  -2   4   8      161.35      159.74      2.10 o 
  -1   4   8       34.49       35.73      1.21 o 
   0   4   8      231.47      242.61      3.50 o 
   1   4   8       83.64       88.19      1.75 o 
   2   4   8        0.01       -0.10      0.88 o 
   3   4   8       34.90       37.78      1.74 o 
   4   4   8       66.64       67.24      1.99 o 
   5   4   8       99.00      100.93      2.35 o 
   6   4   8        4.24        2.00      0.88 o 
   7   4   8        0.07       -0.39      0.78 o 
   8   4   8        4.35        4.73      0.86 o 
 -12   5   8        0.57        0.61      0.54 o 
 -11   5   8       90.22       93.68      1.80 o 
 -10   5   8        0.19        0.37      0.88 o 
  -9   5   8       16.29       15.21      0.87 o 
  -8   5   8        2.71        3.48      0.84 o 
  -7   5   8       41.16       34.64      1.94 o 
  -6   5   8      115.22      122.36      2.46 o 
  -5   5   8       10.74       12.94      0.80 o 
  -4   5   8       53.37       53.80      1.67 o 
  -3   5   8       97.84       91.60      1.97 o 
  -2   5   8        6.90        6.59      0.99 o 
  -1   5   8      133.70      137.19      2.29 o 
   0   5   8      147.14      157.96      3.83 o 
   1   5   8      354.01      377.87      7.20 o 
   2   5   8      127.51      124.02      2.33 o 
   3   5   8      452.33      418.57      4.62 o 
   4   5   8       42.82       37.20      1.29 o 
   5   5   8       13.68       13.45      0.99 o 
   6   5   8        1.78        0.99      0.69 o 
   7   5   8        3.07        4.60      0.90 o 
   8   5   8        2.09        1.62      0.69 o 
 -12   6   8       52.66       52.29      1.12 o 
 -11   6   8        7.26        8.56      0.74 o 
 -10   6   8      152.29      153.37      3.29 o 
  -9   6   8        9.55        7.93      1.15 o 
  -8   6   8        9.71        8.52      0.98 o 
  -7   6   8       16.24       15.09      1.10 o 
  -6   6   8       87.49       87.28      2.53 o 
  -5   6   8       36.43       41.75      1.14 o 
  -4   6   8       70.19       66.49      1.61 o 
  -3   6   8        2.24        1.89      0.88 o 
  -2   6   8       29.16       28.58      1.20 o 
  -1   6   8      202.62      222.98      2.74 o 
   0   6   8      151.60      176.98      3.53 o 
   1   6   8       28.17       30.82      1.04 o 
   2   6   8       43.02       45.88      1.23 o 
   3   6   8      161.84      148.95      2.82 o 
   4   6   8       72.21       72.12      1.55 o 
   5   6   8       95.37      110.91      3.01 o 
   6   6   8        7.86        7.57      0.82 o 
   7   6   8        0.06        0.70      1.23 o 
 -11   7   8        4.95        4.29      0.58 o 
 -10   7   8        0.38        1.09      0.64 o 
  -9   7   8       20.26       19.14      1.05 o 
  -8   7   8       28.89       29.09      1.07 o 
  -7   7   8        7.53        5.93      0.84 o 
  -6   7   8        0.04        0.21      0.73 o 
  -5   7   8      159.16      159.91      2.21 o 
  -4   7   8       14.33       12.31      0.99 o 
  -3   7   8       19.91       19.84      0.93 o 
  -2   7   8        6.97       10.32      1.57 o 
  -1   7   8       12.34       14.35      0.89 o 
   0   7   8       15.16       16.90      1.00 o 
   1   7   8      255.82      258.61      7.05 o 
   2   7   8      379.85      354.32      3.91 o 
   3   7   8      697.54      699.23      6.61 o 
   4   7   8        5.11        4.35      1.18 o 
   5   7   8        2.64        2.46      0.82 o 
   6   7   8        9.93       12.66      0.81 o 
   7   7   8        2.75        2.56      0.83 o 
 -11   8   8        0.11        0.19      1.01 o 
 -10   8   8       14.57       15.90      0.85 o 
  -9   8   8        2.86        3.42      0.78 o 
  -8   8   8        3.87        3.82      0.67 o 
  -7   8   8      102.10       99.06      2.42 o 
  -6   8   8       31.75       31.35      1.04 o 
  -5   8   8        2.25        3.69      0.91 o 
  -4   8   8       11.72       10.04      1.10 o 
  -3   8   8       36.84       34.82      1.17 o 
  -2   8   8        2.60        4.20      0.94 o 
  -1   8   8       49.03       43.89      1.31 o 
   0   8   8       26.21       26.91      1.24 o 
   1   8   8       51.94       53.67      1.86 o 
   2   8   8       11.26       11.68      1.29 o 
   3   8   8        6.30        5.77      1.16 o 
   4   8   8       12.04        9.42      1.60 o 
   5   8   8      115.94      125.57      2.05 o 
   6   8   8        6.73        8.22      0.66 o 
 -10   9   8        5.50        6.59      0.82 o 
  -9   9   8       13.31       10.60      1.21 o 
  -8   9   8        5.38        5.90      0.89 o 
  -7   9   8        1.28        1.53      0.72 o 
  -6   9   8      152.02      152.50      3.29 o 
  -5   9   8       51.33       47.21      1.36 o 
  -4   9   8        0.32        0.42      1.01 o 
  -3   9   8       66.65       65.06      3.05 o 
  -2   9   8        9.44        5.67      0.87 o 
  -1   9   8       67.36       56.84      1.44 o 
   0   9   8      234.23      218.48      5.46 o 
   1   9   8        7.88        9.11      1.60 o 
   2   9   8       44.95       43.15      1.59 o 
   3   9   8        0.33        0.01      1.02 o 
   4   9   8        1.29        3.13      0.82 o 
   5   9   8        1.39        2.67      0.57 o 
   6   9   8       14.87       15.12      0.80 o 
  -9  10   8        0.06        0.62      0.83 o 
  -8  10   8        0.92        0.26      0.89 o 
  -7  10   8       74.61       70.65      1.75 o 
  -6  10   8       13.15       12.43      1.12 o 
  -5  10   8        1.29        2.63      1.06 o 
  -4  10   8       34.67       32.37      2.19 o 
  -3  10   8       42.37       45.30      1.38 o 
  -2  10   8      102.72       98.33      1.90 o 
  -1  10   8      105.10      106.34      1.98 o 
   0  10   8       35.06       39.11      1.34 o 
   1  10   8        7.07        9.92      1.26 o 
   2  10   8       76.37       83.61      2.03 o 
   3  10   8       11.25        9.08      1.25 o 
   4  10   8       30.44       32.31      1.05 o 
   5  10   8        0.79        1.01      0.51 o 
  -8  11   8        0.38       -0.15      0.57 o 
  -7  11   8       14.76       17.30      1.56 o 
  -6  11   8        7.48        8.56      0.98 o 
  -5  11   8       18.02       19.11      0.98 o 
  -4  11   8        0.06        0.48      0.82 o 
  -3  11   8        0.34        0.58      0.68 o 
  -2  11   8       23.65       28.00      1.15 o 
  -1  11   8       21.79       22.06      1.09 o 
   0  11   8        9.03        7.91      1.13 o 
   1  11   8        0.14        1.10      1.00 o 
   2  11   8        0.88        0.82      0.91 o 
   3  11   8       90.40      103.07      2.15 o 
   4  11   8        4.16        4.21      0.58 o 
  -7  12   8        1.29        1.87      0.63 o 
  -6  12   8        8.31        8.69      0.60 o 
  -5  12   8        3.59        3.34      0.77 o 
  -4  12   8       10.12       10.76      0.92 o 
  -3  12   8        2.58        3.71      0.67 o 
  -2  12   8        1.21        0.51      0.66 o 
  -1  12   8        6.69        6.62      0.69 o 
   0  12   8        2.94        2.27      0.87 o 
   1  12   8        0.02        0.02      0.79 o 
   2  12   8        2.25        2.23      0.71 o 
  -5  13   8        0.02        0.33      0.58 o 
  -4  13   8        9.10       11.24      0.81 o 
  -3  13   8       22.08       21.29      1.21 o 
  -2  13   8       43.27       42.58      1.99 o 
  -1  13   8        7.17       10.88      0.66 o 
   0  13   8       15.60       16.01      0.69 o 
 -13   0   9       16.90       13.28      0.88 o 
 -11   0   9        1.78        0.17      0.82 o 
  -9   0   9      821.78      797.00     17.78 o 
  -7   0   9        0.00        0.38      1.01 o 
  -5   0   9      446.67      489.65      6.62 o 
  -3   0   9     1296.72     1342.78     10.51 o 
  -1   0   9        6.32        9.75      1.18 o 
   1   0   9      319.76      297.32      5.38 o 
   3   0   9       33.02       41.34      1.59 o 
   5   0   9      147.57      112.77      3.84 o 
   7   0   9        6.88        5.20      0.86 o 
 -13   1   9        0.36        1.04      0.70 o 
 -12   1   9       50.63       55.84      1.09 o 
 -11   1   9      122.68      112.58      1.27 o 
 -10   1   9      214.54      204.65      2.56 o 
  -9   1   9        6.95        7.14      0.66 o 
  -8   1   9        0.69        1.96      0.70 o 
  -7   1   9      169.23      172.38      3.28 o 
  -6   1   9       10.99       10.99      1.18 o 
  -5   1   9      335.98      330.83      3.90 o 
  -4   1   9       74.38       69.21      1.84 o 
  -3   1   9       22.92       17.95      0.79 o 
  -2   1   9       77.00       76.06      1.99 o 
  -1   1   9       28.43       31.76      1.04 o 
   0   1   9       82.54       92.65      2.76 o 
   1   1   9       52.94       45.40      1.60 o 
   2   1   9      272.56      275.15      2.27 o 
   3   1   9        1.66        0.80      0.70 o 
   4   1   9      105.36      101.68      2.71 o 
   5   1   9       14.51       15.43      1.07 o 
   6   1   9        5.09        5.05      0.81 o 
   7   1   9       17.35       14.67      0.91 o 
   8   1   9        1.10        2.04      0.67 o 
 -13   2   9        4.01        3.37      0.66 o 
 -12   2   9        9.13        6.94      0.67 o 
 -11   2   9       22.74       20.45      0.74 o 
 -10   2   9      115.89      121.68      1.59 o 
  -9   2   9       50.53       47.97      0.95 o 
  -8   2   9       24.70       23.27      0.98 o 
  -7   2   9       11.66       11.80      0.78 o 
  -6   2   9       38.69       36.16      1.48 o 
  -5   2   9       98.44       94.32      1.70 o 
  -4   2   9        1.65        1.65      0.64 o 
  -3   2   9      154.11      151.38      1.86 o 
  -2   2   9      233.52      242.29      2.65 o 
  -1   2   9       12.94       13.20      1.10 o 
   0   2   9       13.58       14.56      1.15 o 
   1   2   9      326.11      324.69      4.10 o 
   2   2   9      511.61      487.12      3.70 o 
   3   2   9       18.14       22.45      1.38 o 
   4   2   9      373.89      331.14      4.94 o 
   5   2   9       39.43       41.27      1.18 o 
   6   2   9        2.01        2.56      0.90 o 
   7   2   9        1.57        0.13      0.74 o 
   8   2   9        1.14        0.37      0.61 o 
 -13   3   9       49.19       57.99      1.65 o 
 -12   3   9        3.02        3.52      0.78 o 
 -11   3   9      132.33      126.24      1.79 o 
 -10   3   9       36.64       39.37      0.90 o 
  -9   3   9        0.29        0.54      0.69 o 
  -8   3   9       20.63       21.09      0.80 o 
  -7   3   9      134.38      138.06      1.94 o 
  -6   3   9      839.51      900.54      7.48 o 
  -5   3   9        2.71        1.66      0.97 o 
  -4   3   9       67.99       63.61      1.77 o 
  -3   3   9      104.68       93.35      2.30 o 
  -2   3   9       24.91       22.62      1.10 o 
  -1   3   9     1331.62     1407.26      8.41 o 
   0   3   9        1.26        3.61      1.36 o 
   1   3   9       32.09       32.40      1.23 o 
   2   3   9        8.99        7.19      0.86 o 
   3   3   9       92.58       90.29      1.85 o 
   4   3   9        3.09        1.85      0.84 o 
   5   3   9       33.96       34.51      1.38 o 
   6   3   9        1.16        2.98      0.73 o 
   7   3   9       22.37       27.94      0.99 o 
   8   3   9        8.83       11.67      0.82 o 
 -12   4   9        2.40        1.77      0.66 o 
 -11   4   9       32.10       29.71      1.07 o 
 -10   4   9        2.16        1.62      0.75 o 
  -9   4   9      226.51      217.41      7.16 o 
  -8   4   9        0.28        0.68      0.83 o 
  -7   4   9      870.76      834.16      4.95 o 
  -6   4   9       14.08       16.73      0.89 o 
  -5   4   9      151.99      159.62      3.84 o 
  -4   4   9        3.39        6.68      1.15 o 
  -3   4   9      610.13      622.20      4.96 o 
  -2   4   9      159.31      178.71      3.04 o 
  -1   4   9      275.79      307.95      4.09 o 
   0   4   9      288.46      289.70      2.54 o 
   1   4   9       78.73       83.78      2.07 o 
   2   4   9      334.02      315.57      5.95 o 
   3   4   9       58.97       54.92      2.30 o 
   4   4   9      511.26      465.46      3.96 o 
   5   4   9        0.08        1.32      0.87 o 
   6   4   9        0.04        0.09      0.72 o 
   7   4   9        6.12        7.29      0.90 o 
 -12   5   9       11.30       10.94      0.66 o 
 -11   5   9       12.70       11.43      0.83 o 
 -10   5   9       19.64       16.99      1.06 o 
  -9   5   9       24.68       23.83      1.44 o 
  -8   5   9       94.35       80.77      2.16 o 
  -7   5   9       31.29       30.80      1.17 o 
  -6   5   9       24.61       22.55      0.98 o 
  -5   5   9       31.79       37.49      1.10 o 
  -4   5   9       16.30       15.17      0.93 o 
  -3   5   9        1.35        2.44      1.07 o 
  -2   5   9        6.85        5.19      0.87 o 
  -1   5   9       94.59       99.68      2.17 o 
   0   5   9      151.13      160.46      5.22 o 
   1   5   9      108.86      113.62      1.85 o 
   2   5   9      464.27      459.73      8.52 o 
   3   5   9      153.53      150.01      4.23 o 
   4   5   9       90.64       83.37      2.11 o 
   5   5   9       36.07       40.06      1.22 o 
   6   5   9        0.69        0.57      0.68 o 
   7   5   9        0.07       -0.02      0.85 o 
 -12   6   9       73.16       76.59      1.83 o 
 -11   6   9        3.53        5.22      0.59 o 
 -10   6   9       29.36       30.47      0.98 o 
  -9   6   9       63.81       57.30      1.83 o 
  -8   6   9      159.01      143.05      2.59 o 
  -7   6   9        4.51        3.61      0.86 o 
  -6   6   9        2.84        3.33      0.79 o 
  -5   6   9       29.87       32.85      1.40 o 
  -4   6   9       20.37       21.65      0.97 o 
  -3   6   9      164.27      163.87      2.92 o 
  -2   6   9      272.85      269.44      2.86 o 
  -1   6   9       31.82       28.46      1.01 o 
   0   6   9       34.57       34.71      1.07 o 
   1   6   9       57.20       52.79      1.22 o 
   2   6   9        8.36        9.53      1.06 o 
   3   6   9        2.44        0.43      1.01 o 
   4   6   9       15.32       15.32      1.40 o 
   5   6   9        3.19        3.48      1.01 o 
   6   6   9        6.83        7.86      0.88 o 
   7   6   9        2.60        2.96      0.72 o 
 -11   7   9        0.07       -0.62      0.68 o 
 -10   7   9        1.38        1.59      0.71 o 
  -9   7   9        7.32        8.94      1.19 o 
  -8   7   9      127.94      121.57      2.35 o 
  -7   7   9       99.98       98.30      1.91 o 
  -6   7   9      164.36      159.61      2.36 o 
  -5   7   9       13.03       12.55      1.02 o 
  -4   7   9       47.49       49.67      1.36 o 
  -3   7   9       77.73       77.45      1.61 o 
  -2   7   9       67.80       59.33      1.59 o 
  -1   7   9      188.80      192.81      2.32 o 
   0   7   9       70.57       62.08      1.48 o 
   1   7   9      272.39      290.01      5.66 o 
   2   7   9      454.68      461.04      5.70 o 
   3   7   9        4.10        5.22      1.21 o 
   4   7   9        6.46        8.79      1.20 o 
   5   7   9        8.30        6.78      0.95 o 
   6   7   9       17.22       18.49      0.85 o 
 -11   8   9       11.42       12.34      1.16 o 
 -10   8   9        2.00        1.68      0.87 o 
  -9   8   9       17.01       16.12      1.17 o 
  -8   8   9        5.19        4.06      0.85 o 
  -7   8   9        6.04        6.82      0.93 o 
  -6   8   9       11.78       13.57      0.99 o 
  -5   8   9       34.19       33.96      1.25 o 
  -4   8   9      109.84       99.73      1.77 o 
  -3   8   9        4.79        4.57      1.01 o 
  -2   8   9      111.33      107.29      1.83 o 
  -1   8   9       52.97       51.82      1.43 o 
   0   8   9      108.39      119.28      2.09 o 
   1   8   9        1.43        2.00      0.89 o 
   2   8   9       94.45       91.28      2.78 o 
   3   8   9        0.42       -0.24      1.00 o 
   4   8   9       86.72       90.82      1.85 o 
   5   8   9        0.68        0.68      0.74 o 
   6   8   9       37.93       37.70      2.76 o 
 -10   9   9       14.39       16.62      0.85 o 
  -9   9   9       13.12       12.98      1.13 o 
  -8   9   9       10.06        9.53      2.14 o 
  -7   9   9        6.15        4.50      0.87 o 
  -6   9   9        0.29        0.18      0.83 o 
  -5   9   9      121.10      134.10      2.37 o 
  -4   9   9        3.05        3.69      1.01 o 
  -3   9   9       44.52       42.06      1.73 o 
  -2   9   9       26.29       30.57      1.19 o 
  -1   9   9       58.35       50.57      1.37 o 
   0   9   9       21.03       19.78      1.14 o 
   1   9   9        1.89        1.99      1.43 o 
   2   9   9       54.78       62.42      2.06 o 
   3   9   9        5.44        5.58      0.95 o 
   4   9   9        3.96        5.47      0.73 o 
   5   9   9       47.40       54.36      0.89 o 
  -9  10   9       15.84       16.71      1.09 o 
  -8  10   9       19.33       18.85      1.36 o 
  -7  10   9       10.96       11.39      0.80 o 
  -6  10   9       16.20       15.10      1.10 o 
  -5  10   9       18.49       20.10      1.31 o 
  -4  10   9       14.15       12.61      1.22 o 
  -3  10   9        5.31        6.37      1.10 o 
  -2  10   9        2.77        2.75      0.87 o 
  -1  10   9        0.61        1.57      0.85 o 
   0  10   9       11.40       14.65      0.99 o 
   1  10   9      154.19      153.11      2.49 o 
   2  10   9        1.55        1.61      0.97 o 
   3  10   9       21.78       21.09      1.10 o 
   4  10   9        0.05        0.12      0.64 o 
  -8  11   9        0.65        0.67      0.61 o 
  -7  11   9        2.25        2.38      0.68 o 
  -6  11   9       29.75       29.67      0.91 o 
  -5  11   9       32.85       32.94      1.25 o 
  -4  11   9       11.73       12.17      0.92 o 
  -3  11   9        7.25        6.36      0.78 o 
  -2  11   9       30.06       33.79      1.11 o 
  -1  11   9       24.18       25.09      1.00 o 
   0  11   9       14.14       17.54      1.15 o 
   1  11   9       32.96       35.11      1.30 o 
   2  11   9       99.55      110.53      1.72 o 
   3  11   9        4.02        5.49      0.65 o 
  -6  12   9        7.77        8.05      0.61 o 
  -5  12   9       31.06       29.82      0.92 o 
  -4  12   9        0.50        2.14      0.68 o 
  -3  12   9        3.28        3.07      0.74 o 
  -2  12   9        0.10       -0.49      0.49 o 
  -1  12   9        2.06        3.18      0.73 o 
   0  12   9        5.54        6.71      0.77 o 
   1  12   9        1.94        2.01      0.61 o 
  -2  13   9        1.06        1.32      0.92 o 
 -12   0  10        2.13        3.17      0.92 o 
 -10   0  10      298.95      266.34      3.93 o 
  -8   0  10      576.68      533.47      5.71 o 
  -6   0  10      174.37      191.36      4.78 o 
  -4   0  10      662.45      685.83     40.45 o 
  -2   0  10      320.45      302.97      4.65 o 
   0   0  10       25.35       33.10      1.36 o 
   2   0  10       72.74       67.14      1.88 o 
   4   0  10      129.89      133.90      4.36 o 
   6   0  10        0.97        2.68      0.92 o 
 -13   1  10        0.70        0.48      0.89 o 
 -12   1  10        0.46        0.37      0.56 o 
 -11   1  10       35.23       29.98      0.77 o 
 -10   1  10        3.13        3.93      0.68 o 
  -9   1  10      167.02      153.65      2.31 o 
  -8   1  10        1.73        0.87      1.19 o 
  -7   1  10      519.18      535.01      4.12 o 
  -6   1  10        1.00        2.02      1.04 o 
  -5   1  10       30.95       31.35      1.34 o 
  -4   1  10        0.27       -0.18      0.86 o 
  -3   1  10        7.28        6.41      0.71 o 
  -2   1  10       40.61       56.21      1.98 o 
  -1   1  10        0.13        4.34      0.98 o 
   0   1  10      365.01      367.03      2.56 o 
   1   1  10       14.37       15.51      0.88 o 
   2   1  10      258.29      222.87      2.47 o 
   3   1  10      125.56      101.56      2.45 o 
   4   1  10       66.94       59.28      1.72 o 
   5   1  10       33.18       35.16      1.20 o 
   6   1  10       22.08       22.95      0.92 o 
   7   1  10        1.46        4.34      0.61 o 
 -13   2  10        4.81        4.91      0.93 o 
 -12   2  10        4.53        4.05      0.64 o 
 -11   2  10       34.42       37.62      0.86 o 
 -10   2  10        3.24        3.12      0.73 o 
  -9   2  10      161.89      160.13      1.79 o 
  -8   2  10       14.78       13.60      1.03 o 
  -7   2  10      741.93      732.91      6.38 o 
  -6   2  10      228.57      243.81      4.34 o 
  -5   2  10        7.87        7.54      1.22 o 
  -4   2  10       39.07       38.78      1.08 o 
  -3   2  10        0.01        0.31      0.73 o 
  -2   2  10        4.32        4.84      0.92 o 
  -1   2  10      132.73      132.78      1.98 o 
   0   2  10      167.77      163.21      1.98 o 
   1   2  10      453.98      424.57      3.15 o 
   2   2  10       21.17       15.53      1.01 o 
   3   2  10       23.94       20.63      1.20 o 
   4   2  10        3.95        5.17      0.87 o 
   5   2  10        4.54        5.13      0.77 o 
   6   2  10        3.37        4.20      0.83 o 
   7   2  10        3.44        4.02      0.61 o 
 -13   3  10        1.61        1.08      0.70 o 
 -12   3  10       14.97       15.11      1.09 o 
 -11   3  10       78.77       83.59      2.27 o 
 -10   3  10        0.01        0.82      0.68 o 
  -9   3  10       12.56        9.89      0.91 o 
  -8   3  10       13.63       14.73      1.02 o 
  -7   3  10       52.21       52.05      1.27 o 
  -6   3  10      124.51      121.60      1.60 o 
  -5   3  10      291.71      305.71      3.57 o 
  -4   3  10      224.80      222.99      5.45 o 
  -3   3  10      198.32      201.98      2.11 o 
  -2   3  10       53.98       61.00      2.52 o 
  -1   3  10      280.07      273.90      3.16 o 
   0   3  10      255.62      266.47      4.85 o 
   1   3  10       71.88       76.03      1.32 o 
   2   3  10      262.30      250.14      3.70 o 
   3   3  10        8.93        7.31      1.02 o 
   4   3  10      120.48      114.34      2.84 o 
   5   3  10        6.73        5.21      0.84 o 
   6   3  10       26.20       21.83      1.04 o 
   7   3  10        3.16        4.54      0.57 o 
 -12   4  10       23.64       24.36      1.13 o 
 -11   4  10        5.21        6.04      1.23 o 
 -10   4  10       16.07       11.85      0.86 o 
  -9   4  10       26.76       22.57      1.43 o 
  -8   4  10       57.82       60.35      1.47 o 
  -7   4  10      368.53      340.30      8.23 o 
  -6   4  10      294.76      289.32      3.02 o 
  -5   4  10       16.54       16.25      0.87 o 
  -4   4  10       59.72       77.56      2.39 o 
  -3   4  10       34.60       29.54      1.34 o 
  -2   4  10       48.28       45.89      1.59 o 
  -1   4  10       75.19       67.32      1.54 o 
   0   4  10      318.16      298.45      2.66 o 
   1   4  10      346.76      324.68      5.68 o 
   2   4  10      204.32      205.36      2.61 o 
   3   4  10      211.53      215.59      4.44 o 
   4   4  10       98.46       87.83      2.50 o 
   5   4  10       34.81       33.43      1.11 o 
   6   4  10        5.99        7.78      0.77 o 
   7   4  10        0.92        1.13      0.64 o 
 -12   5  10       23.86       23.43      0.97 o 
 -11   5  10        1.54        1.25      1.01 o 
 -10   5  10       11.62       12.35      1.02 o 
  -9   5  10       59.96       57.33      2.93 o 
  -8   5  10       67.13       59.49      1.65 o 
  -7   5  10      415.89      394.01      3.19 o 
  -6   5  10      164.14      173.55      2.96 o 
  -5   5  10       32.25       30.63      1.18 o 
  -4   5  10       66.41       64.90      1.64 o 
  -3   5  10       51.22       42.20      1.63 o 
  -2   5  10        1.33        1.11      0.85 o 
  -1   5  10        1.01        0.39      0.86 o 
   0   5  10       39.28       35.49      1.07 o 
   1   5  10       79.16       76.20      1.54 o 
   2   5  10        6.06        5.01      1.06 o 
   3   5  10        1.75        1.50      0.79 o 
   4   5  10       90.00       84.46      1.56 o 
   5   5  10       41.12       45.33      1.26 o 
   6   5  10        0.21       -0.44      0.98 o 
 -11   6  10        4.78        5.04      0.76 o 
 -10   6  10        2.13        3.75      0.90 o 
  -9   6  10       60.26       61.14      1.79 o 
  -8   6  10        3.90        5.42      0.87 o 
  -7   6  10       41.87       42.19      1.20 o 
  -6   6  10        7.89        7.28      1.00 o 
  -5   6  10       21.42       18.27      1.21 o 
  -4   6  10        4.60        5.24      0.96 o 
  -3   6  10        6.48        7.04      1.03 o 
  -2   6  10       82.31       86.39      1.55 o 
  -1   6  10        3.32        2.45      0.78 o 
   0   6  10        4.30        4.33      0.79 o 
   1   6  10       26.80       27.38      1.01 o 
   2   6  10       45.18       53.08      1.74 o 
   3   6  10        6.23        5.48      1.18 o 
   4   6  10        2.75        2.48      1.09 o 
   5   6  10        2.66        2.41      0.87 o 
   6   6  10        0.27        0.17      0.78 o 
 -11   7  10       27.83       31.19      1.65 o 
 -10   7  10        2.55        2.61      0.83 o 
  -9   7  10        0.63        1.77      1.27 o 
  -8   7  10        1.34        1.01      0.87 o 
  -7   7  10      430.11      417.33      4.61 o 
  -6   7  10      108.98      111.06      1.85 o 
  -5   7  10       16.49       18.70      1.20 o 
  -4   7  10      230.35      229.83      6.08 o 
  -3   7  10        0.51        2.93      0.91 o 
  -2   7  10      196.00      198.80      2.39 o 
  -1   7  10      100.84      100.56      1.79 o 
   0   7  10       90.12       89.41      1.67 o 
   1   7  10        3.91        4.86      0.75 o 
   2   7  10        0.12        0.26      1.10 o 
   3   7  10       14.60       16.67      1.27 o 
   4   7  10        2.89        5.69      0.98 o 
   5   7  10       17.67       16.94      0.92 o 
 -10   8  10       17.85       20.00      1.01 o 
  -9   8  10       14.11       13.31      1.04 o 
  -8   8  10        1.83        2.45      0.82 o 
  -7   8  10      144.49      139.52      2.08 o 
  -6   8  10        1.09        0.13      0.81 o 
  -5   8  10        5.10        5.87      0.87 o 
  -4   8  10       34.47       35.46      1.26 o 
  -3   8  10       64.20       61.22      1.94 o 
  -2   8  10       16.77       14.14      0.95 o 
  -1   8  10       21.74       27.20      1.17 o 
   0   8  10        0.81        0.95      0.81 o 
   1   8  10       55.25       59.52      2.35 o 
   2   8  10        3.04        2.77      1.04 o 
   3   8  10       66.55       69.46      1.65 o 
   4   8  10        0.50        0.45      0.78 o 
   5   8  10       28.53       30.21      0.73 o 
 -10   9  10        4.28        3.59      0.87 o 
  -9   9  10       15.37       16.25      1.32 o 
  -8   9  10        1.71        1.39      0.93 o 
  -7   9  10        0.81        1.13      0.82 o 
  -6   9  10        0.38        0.01      0.71 o 
  -5   9  10        2.58        1.98      0.82 o 
  -4   9  10      130.81      128.52      3.31 o 
  -3   9  10       30.56       33.46      1.39 o 
  -2   9  10       11.64       10.39      0.93 o 
  -1   9  10       23.56       24.42      1.06 o 
   0   9  10       42.53       46.13      1.34 o 
   1   9  10       72.36       70.00      2.40 o 
   2   9  10        3.44        2.03      1.36 o 
   3   9  10        0.83        0.83      0.66 o 
   4   9  10       23.44       26.87      0.87 o 
  -9  10  10        0.06       -0.04      0.84 o 
  -8  10  10       31.97       35.76      0.97 o 
  -7  10  10        1.15        1.06      0.67 o 
  -6  10  10        1.39        1.50      0.68 o 
  -5  10  10       26.35       23.44      1.22 o 
  -4  10  10       15.62       13.14      1.18 o 
  -3  10  10        1.97        1.41      0.94 o 
  -2  10  10        2.38        4.00      0.81 o 
  -1  10  10       19.90       18.68      1.00 o 
   0  10  10      132.03      140.45      2.28 o 
   1  10  10        9.54       10.12      1.05 o 
   2  10  10        1.48        0.70      0.82 o 
   3  10  10       22.79       24.04      0.89 o 
  -7  11  10       18.31       21.71      1.00 o 
  -6  11  10        6.93        8.83      0.63 o 
  -5  11  10        0.50        0.56      0.67 o 
  -4  11  10        1.09        1.19      0.69 o 
  -3  11  10       34.19       36.65      1.27 o 
  -2  11  10       37.09       36.16      1.16 o 
  -1  11  10       31.54       33.74      0.93 o 
   0  11  10        8.13       10.48      1.04 o 
   1  11  10       30.39       34.20      1.07 o 
   2  11  10        0.11       -0.08      0.53 o 
  -5  12  10        0.62        1.61      0.88 o 
  -4  12  10        2.70        3.46      0.72 o 
  -3  12  10       13.57       14.99      0.72 o 
  -2  12  10       22.61       23.54      1.10 o 
  -1  12  10        1.77        3.04      0.77 o 
   0  12  10       12.16       15.55      1.24 o 
 -13   0  11        7.24        4.21      0.81 o 
 -11   0  11       18.84       20.64      1.16 o 
  -9   0  11      242.56      234.68      6.70 o 
  -7   0  11       25.90       20.39      2.24 o 
  -5   0  11      480.56      538.43     19.41 o 
  -3   0  11        0.23        1.79      1.21 o 
  -1   0  11      401.83      381.22      5.73 o 
   1   0  11        9.55        2.09      1.08 o 
   3   0  11       74.64       46.41      2.92 o 
   5   0  11       18.79       21.36      1.24 o 
 -13   1  11        1.65        2.15      0.74 o 
 -12   1  11       30.81       32.50      1.30 o 
 -11   1  11       16.31       18.09      0.88 o 
 -10   1  11        7.13        4.57      0.83 o 
  -9   1  11       76.08       65.46      1.70 o 
  -8   1  11        3.66        3.79      1.14 o 
  -7   1  11        4.23        3.51      0.84 o 
  -6   1  11       21.03       18.70      1.20 o 
  -5   1  11      114.94      134.23      2.20 o 
  -4   1  11        1.75        1.97      0.79 o 
  -3   1  11      185.49      190.78      2.22 o 
  -2   1  11      156.40      149.77      2.34 o 
  -1   1  11      151.64      148.89      2.03 o 
   0   1  11      398.68      387.75      3.07 o 
   1   1  11       13.65       12.68      0.95 o 
   2   1  11      333.42      285.41      3.79 o 
   3   1  11      104.23      106.71      2.13 o 
   4   1  11      138.66      133.31      3.04 o 
   5   1  11       10.70        9.12      0.82 o 
   6   1  11       39.63       47.53      0.91 o 
 -13   2  11        2.11        1.51      0.70 o 
 -12   2  11       11.09       14.48      0.84 o 
 -11   2  11        1.33        1.90      0.66 o 
 -10   2  11       81.99       79.16      3.01 o 
  -9   2  11       72.61       68.13      1.68 o 
  -8   2  11       41.59       40.13      2.23 o 
  -7   2  11       38.55       37.21      1.23 o 
  -6   2  11      768.59      758.49      9.37 o 
  -5   2  11       61.43       60.55      1.34 o 
  -4   2  11      239.06      235.94      5.79 o 
  -3   2  11       13.52       10.74      1.13 o 
  -2   2  11      447.74      463.97      5.17 o 
  -1   2  11       36.57       36.41      1.45 o 
   0   2  11      145.91      124.55      1.87 o 
   1   2  11       45.11       32.20      1.20 o 
   2   2  11      446.72      399.13      4.17 o 
   3   2  11       64.76       49.94      1.51 o 
   4   2  11       26.00       19.14      0.98 o 
   5   2  11        6.08        7.45      0.73 o 
   6   2  11        2.17        2.72      0.62 o 
 -12   3  11       10.30        9.75      0.75 o 
 -11   3  11        3.47        2.31      0.69 o 
 -10   3  11       63.18       64.81      2.13 o 
  -9   3  11      215.43      192.95      6.79 o 
  -8   3  11      298.77      281.95      3.55 o 
  -7   3  11      277.57      264.35      2.93 o 
  -6   3  11        0.13        0.75      0.73 o 
  -5   3  11      625.76      640.61      4.27 o 
  -4   3  11        0.20        1.31      0.85 o 
  -3   3  11       41.69       36.17      1.83 o 
  -2   3  11       55.53       55.75      2.00 o 
  -1   3  11        4.99        5.11      0.88 o 
   0   3  11       25.96       22.56      0.96 o 
   1   3  11      133.22      115.84      2.04 o 
   2   3  11      420.86      361.66      3.83 o 
   3   3  11       41.13       44.26      1.29 o 
   4   3  11        9.17        7.82      0.75 o 
   5   3  11       20.16       17.26      0.86 o 
   6   3  11        8.44        9.20      0.77 o 
 -12   4  11       14.13       14.94      0.71 o 
 -11   4  11        0.12        0.39      1.03 o 
 -10   4  11        0.04       -0.04      1.00 o 
  -9   4  11       67.16       64.77      2.43 o 
  -8   4  11       51.37       49.74      1.64 o 
  -7   4  11      443.40      414.48      9.52 o 
  -6   4  11      128.46      128.81      1.68 o 
  -5   4  11       25.48       22.10      0.98 o 
  -4   4  11       30.86       33.77      1.45 o 
  -3   4  11        0.08        0.00      0.97 o 
  -2   4  11      144.19      132.48      2.77 o 
  -1   4  11      447.68      430.67     12.13 o 
   0   4  11       47.08       45.84      1.56 o 
   1   4  11      229.82      214.25      3.82 o 
   2   4  11      105.46      105.94      1.72 o 
   3   4  11      103.33       94.34      1.41 o 
   4   4  11        2.33        2.12      0.68 o 
   5   4  11        0.58        1.30      0.89 o 
   6   4  11        3.27        3.40      0.79 o 
 -12   5  11       24.43       27.98      0.91 o 
 -11   5  11       54.77       59.80      1.68 o 
 -10   5  11        0.01        0.01      0.91 o 
  -9   5  11       42.51       43.45      2.03 o 
  -8   5  11        0.24        0.79      0.88 o 
  -7   5  11       17.42       18.34      0.95 o 
  -6   5  11       59.28       57.88      1.31 o 
  -5   5  11      176.16      159.20      2.12 o 
  -4   5  11       72.86       63.47      1.68 o 
  -3   5  11       74.09       65.03      2.00 o 
  -2   5  11       21.56       17.57      1.06 o 
  -1   5  11       11.74       11.74      0.91 o 
   0   5  11       41.94       41.58      1.14 o 
   1   5  11        0.92        1.36      0.73 o 
   2   5  11      268.42      253.30      3.83 o 
   3   5  11       50.07       50.02      1.28 o 
   4   5  11       70.23       75.60      1.53 o 
   5   5  11        1.42        1.59      0.76 o 
   6   5  11        6.18        8.35      1.27 o 
 -11   6  11        3.28        5.27      0.73 o 
 -10   6  11        2.95        2.94      0.68 o 
  -9   6  11       43.86       43.52      2.42 o 
  -8   6  11        0.55        0.63      0.86 o 
  -7   6  11       92.35       93.87      1.67 o 
  -6   6  11       48.79       47.51      1.74 o 
  -5   6  11        7.09        7.07      0.91 o 
  -4   6  11      127.12      119.34      2.19 o 
  -3   6  11      112.71      102.76      2.63 o 
  -2   6  11       32.64       36.99      1.51 o 
  -1   6  11       29.45       26.39      1.06 o 
   0   6  11      186.30      195.46      2.31 o 
   1   6  11       65.72       76.43      1.32 o 
   2   6  11       27.68       29.96      1.23 o 
   3   6  11        5.54        6.88      1.09 o 
   4   6  11        6.71        4.66      0.96 o 
   5   6  11        0.45        0.37      0.63 o 
 -11   7  11       19.94       19.79      0.84 o 
 -10   7  11       44.45       50.93      1.27 o 
  -9   7  11       21.28       23.40      1.53 o 
  -8   7  11       45.28       49.09      1.38 o 
  -7   7  11        7.65        8.03      0.90 o 
  -6   7  11       37.21       42.86      1.28 o 
  -5   7  11       64.09       53.08      1.43 o 
  -4   7  11       16.89       12.13      1.29 o 
  -3   7  11       23.97       24.14      1.17 o 
  -2   7  11       16.33       18.95      1.36 o 
  -1   7  11        0.92        1.44      0.79 o 
   0   7  11       14.57       16.20      1.00 o 
   1   7  11        0.01        0.13      0.72 o 
   2   7  11       10.54       14.57      1.19 o 
   3   7  11        6.27        4.90      1.00 o 
   4   7  11       40.20       43.62      1.20 o 
   5   7  11       12.25       13.04      0.84 o 
 -10   8  11        5.93        5.87      0.72 o 
  -9   8  11        4.28        5.85      0.87 o 
  -8   8  11        2.25        2.44      0.75 o 
  -7   8  11       16.65       16.99      0.89 o 
  -6   8  11       70.63       74.91      1.87 o 
  -5   8  11        1.13        1.19      0.84 o 
  -4   8  11      122.62      120.99      4.39 o 
  -3   8  11      100.42       93.94      2.16 o 
  -2   8  11       11.99       16.53      0.87 o 
  -1   8  11       64.26       64.79      1.67 o 
   0   8  11       15.03       15.75      0.90 o 
   1   8  11        5.47        7.83      1.34 o 
   2   8  11       58.58       62.26      1.99 o 
   3   8  11        3.55        3.15      0.76 o 
   4   8  11       21.35       20.63      0.68 o 
  -9   9  11        2.12        1.53      0.69 o 
  -8   9  11        0.12        0.13      0.77 o 
  -7   9  11        4.71        5.71      0.85 o 
  -6   9  11        1.25        1.40      0.93 o 
  -5   9  11       32.90       35.61      1.23 o 
  -4   9  11        0.23       -0.28      0.90 o 
  -3   9  11      101.28      100.52      2.11 o 
  -2   9  11        0.02        0.37      0.71 o 
  -1   9  11      114.83      128.39      2.70 o 
   0   9  11        6.45        7.34      0.85 o 
   1   9  11       46.83       52.19      1.52 o 
   2   9  11        4.17        4.81      0.86 o 
   3   9  11       13.67       13.12      0.77 o 
  -8  10  11       11.79       14.16      1.30 o 
  -7  10  11       13.08       17.37      0.87 o 
  -6  10  11       52.51       55.63      2.14 o 
  -5  10  11       12.53       13.25      0.96 o 
  -4  10  11        7.63        6.17      0.95 o 
  -3  10  11        2.46        3.08      1.14 o 
  -2  10  11       24.09       23.67      1.11 o 
  -1  10  11        1.38        2.28      0.67 o 
   0  10  11       99.17      108.35      1.77 o 
   1  10  11       14.00       18.91      1.54 o 
   2  10  11       19.14       23.20      0.81 o 
  -6  11  11        7.10        7.70      0.60 o 
  -5  11  11        0.33        0.54      0.51 o 
  -4  11  11       17.93       17.73      0.71 o 
  -3  11  11        0.00        0.05      0.69 o 
  -2  11  11        0.19        0.45      0.64 o 
  -1  11  11       70.69       70.00      2.78 o 
   0  11  11        9.30       10.13      0.81 o 
 -12   0  12       12.79        6.29      5.53 o 
 -10   0  12        3.49        3.49      1.05 o 
  -8   0  12       43.09       46.64      2.12 o 
  -6   0  12      134.20      124.35      4.11 o 
  -4   0  12      757.14      754.07      6.23 o 
  -2   0  12      479.23      444.57      5.12 o 
   0   0  12       57.55       62.54      1.87 o 
   2   0  12       17.94       17.39      1.66 o 
   4   0  12       42.55       37.23      1.43 o 
 -12   1  12        2.49        3.71      0.60 o 
 -11   1  12       44.33       42.38      0.99 o 
 -10   1  12       19.93       17.24      1.07 o 
  -9   1  12       36.40       35.81      1.22 o 
  -8   1  12        0.88        1.50      1.01 o 
  -7   1  12       62.59       64.93      1.45 o 
  -6   1  12       14.42       14.57      0.97 o 
  -5   1  12      228.95      222.88      2.53 o 
  -4   1  12        2.08        1.87      0.82 o 
  -3   1  12      566.26      518.20      4.69 o 
  -2   1  12        0.88        1.37      0.88 o 
  -1   1  12       78.82       66.10      1.48 o 
   0   1  12       86.01       73.90      1.75 o 
   1   1  12       71.17       55.44      1.43 o 
   2   1  12        2.92        1.53      0.82 o 
   3   1  12        0.04        0.16      1.04 o 
   4   1  12        0.26        0.69      0.68 o 
   5   1  12       60.96       68.71      1.07 o 
 -12   2  12        0.04        0.51      0.68 o 
 -11   2  12       16.66       16.23      0.76 o 
 -10   2  12       75.60       73.18      1.51 o 
  -9   2  12      179.86      176.18      2.75 o 
  -8   2  12        4.51        5.29      1.14 o 
  -7   2  12      273.35      274.46      2.95 o 
  -6   2  12      111.53      106.71      1.80 o 
  -5   2  12       40.32       39.63      1.19 o 
  -4   2  12        4.10        5.16      0.83 o 
  -3   2  12       75.37       69.73      2.40 o 
  -2   2  12       88.76       79.23      1.93 o 
  -1   2  12      182.41      160.31      2.36 o 
   0   2  12       14.77       14.30      0.99 o 
   1   2  12        2.49        3.84      0.80 o 
   2   2  12        3.99        2.73      0.82 o 
   3   2  12        0.49        0.62      0.82 o 
   4   2  12        0.03       -0.20      0.65 o 
   5   2  12       22.86       24.96      0.72 o 
 -12   3  12        5.86        5.84      0.60 o 
 -11   3  12       25.06       26.74      0.94 o 
 -10   3  12       46.25       47.42      1.55 o 
  -9   3  12        1.73        1.32      1.14 o 
  -8   3  12      297.41      275.10      3.30 o 
  -7   3  12       49.05       49.31      1.48 o 
  -6   3  12      156.52      145.50      1.82 o 
  -5   3  12        6.08        3.80      0.90 o 
  -4   3  12       48.44       50.35      1.46 o 
  -3   3  12      707.74      639.92     13.11 o 
  -2   3  12       41.96       44.45      1.29 o 
  -1   3  12        1.96        2.16      0.80 o 
   0   3  12      103.41       89.44      2.35 o 
   1   3  12       37.63       32.37      1.22 o 
   2   3  12        2.16        3.35      0.82 o 
   3   3  12        6.39        8.15      0.83 o 
   4   3  12        1.39        1.47      0.62 o 
   5   3  12       23.86       30.21      1.26 o 
 -12   4  12        5.73        4.83      0.65 o 
 -11   4  12       13.80       17.56      1.24 o 
 -10   4  12       33.92       37.03      1.39 o 
  -9   4  12       37.06       32.78      1.92 o 
  -8   4  12        9.30        5.86      0.90 o 
  -7   4  12      110.08      119.05      1.67 o 
  -6   4  12        0.93        1.63      0.70 o 
  -5   4  12       26.23       22.93      1.13 o 
  -4   4  12      130.78      120.48      6.59 o 
  -3   4  12       73.50       69.95      2.46 o 
  -2   4  12       46.64       45.81      1.59 o 
  -1   4  12        0.30        1.78      0.83 o 
   0   4  12       20.23       19.48      0.94 o 
   1   4  12        2.43        1.08      0.77 o 
   2   4  12        6.40        8.15      0.81 o 
   3   4  12        1.47        1.20      0.79 o 
   4   4  12       40.17       44.15      1.17 o 
   5   4  12        1.89        1.38      0.79 o 
 -11   5  12        1.29        1.73      0.86 o 
 -10   5  12       37.28       37.66      1.30 o 
  -9   5  12       64.68       61.50      2.18 o 
  -8   5  12       33.09       37.79      1.45 o 
  -7   5  12       13.70       17.07      0.94 o 
  -6   5  12      137.25      146.04      2.34 o 
  -5   5  12      270.44      272.99      3.10 o 
  -4   5  12      434.80      402.61      3.70 o 
  -3   5  12        0.89        1.31      1.02 o 
  -2   5  12        0.72        2.32      1.06 o 
  -1   5  12       19.34       22.05      0.97 o 
   0   5  12       42.36       46.97      1.15 o 
   1   5  12        2.20        3.41      0.78 o 
   2   5  12        0.52        0.69      0.79 o 
   3   5  12       42.92       41.97      1.06 o 
   4   5  12        3.94        5.69      0.82 o 
   5   5  12       22.98       25.13      0.94 o 
 -11   6  12       41.80       43.62      0.95 o 
 -10   6  12       13.01       12.38      0.73 o 
  -9   6  12        3.15        1.96      1.28 o 
  -8   6  12       42.15       38.04      1.22 o 
  -7   6  12        0.15        0.40      0.74 o 
  -6   6  12        5.25        7.63      0.94 o 
  -5   6  12       27.48       26.89      1.86 o 
  -4   6  12        0.39        1.62      1.05 o 
  -3   6  12        3.01        2.09      1.09 o 
  -2   6  12      674.50      678.32     18.42 o 
  -1   6  12      429.05      439.66      9.71 o 
   0   6  12        7.11        7.24      0.75 o 
   1   6  12       25.60       26.34      1.01 o 
   2   6  12       44.17       42.66      1.21 o 
   3   6  12       10.52       12.55      0.96 o 
   4   6  12        4.80        5.60      0.70 o 
 -10   7  12        4.67        4.70      0.66 o 
  -9   7  12       22.62       21.26      1.36 o 
  -8   7  12       15.58       19.08      0.96 o 
  -7   7  12        1.47        1.01      0.75 o 
  -6   7  12       10.04       10.03      0.98 o 
  -5   7  12       10.22        9.04      0.98 o 
  -4   7  12       24.86       23.31      1.48 o 
  -3   7  12      175.15      180.49      3.46 o 
  -2   7  12       38.43       45.26      1.20 o 
  -1   7  12       11.03       12.35      0.85 o 
   0   7  12      161.57      157.81      1.88 o 
   1   7  12        5.21        7.96      0.84 o 
   2   7  12       14.25       13.27      0.96 o 
   3   7  12       10.25       11.91      0.83 o 
   4   7  12        2.34        3.21      0.68 o 
  -9   8  12        0.95       -0.15      0.73 o 
  -8   8  12        0.45        1.01      0.67 o 
  -7   8  12        3.78        7.15      0.84 o 
  -6   8  12       41.64       38.78      1.24 o 
  -5   8  12        0.00        0.07      1.09 o 
  -4   8  12       51.58       60.61      1.61 o 
  -3   8  12       71.96       64.46      1.51 o 
  -2   8  12      232.22      237.97      7.91 o 
  -1   8  12        3.77        2.72      0.82 o 
   0   8  12       16.30       17.86      0.89 o 
   1   8  12       18.10       16.96      1.31 o 
   2   8  12        0.03        0.00      0.92 o 
   3   8  12        5.36        7.83      0.68 o 
  -8   9  12        9.50       10.13      0.80 o 
  -7   9  12        4.32        4.95      0.97 o 
  -6   9  12        0.01       -0.27      0.80 o 
  -5   9  12       47.42       49.38      1.90 o 
  -4   9  12      151.63      156.24      1.93 o 
  -3   9  12        6.03        5.76      0.96 o 
  -2   9  12       12.22       12.17      0.86 o 
  -1   9  12       42.13       45.93      1.09 o 
   0   9  12        0.15        0.63      0.77 o 
   1   9  12        0.12        0.43      0.68 o 
   2   9  12        0.02       -0.22      0.53 o 
  -7  10  12       46.27       42.30      2.62 o 
  -6  10  12        1.05        1.11      0.81 o 
  -5  10  12       14.26       15.71      1.41 o 
  -4  10  12        0.11       -0.17      0.80 o 
  -3  10  12       31.18       35.12      1.12 o 
  -2  10  12       32.15       30.43      1.20 o 
  -1  10  12       41.85       44.50      1.26 o 
   0  10  12        0.32       -0.01      0.53 o 
  -5  11  12        0.81        2.21      0.80 o 
  -4  11  12        1.44        1.09      0.63 o 
  -3  11  12        8.84       11.32      1.23 o 
  -2  11  12        0.93        0.95      1.02 o 
 -11   0  13        0.00        0.32      0.82 o 
  -9   0  13        1.31        1.39      1.34 o 
  -7   0  13      246.79      238.56      4.00 o 
  -5   0  13      507.42      493.04      5.35 o 
  -3   0  13        0.75        1.41      1.21 o 
  -1   0  13        0.17        0.28      1.24 o 
   1   0  13      138.30      107.80      2.80 o 
   3   0  13        4.59        8.87      1.44 o 
 -12   1  13       52.57       53.97      1.10 o 
 -11   1  13        0.08        0.20      0.57 o 
 -10   1  13       19.09       16.42      0.96 o 
  -9   1  13        2.23        1.34      1.17 o 
  -8   1  13       62.44       62.13      1.68 o 
  -7   1  13        3.45        3.63      1.13 o 
  -6   1  13      325.72      331.12      3.54 o 
  -5   1  13      108.12      105.73      2.69 o 
  -4   1  13      262.58      254.84      6.22 o 
  -3   1  13        1.51        1.67      0.85 o 
  -2   1  13       66.25       61.16      1.64 o 
  -1   1  13        0.11        1.17      0.81 o 
   0   1  13      188.25      165.39      2.18 o 
   1   1  13       11.92       15.68      1.17 o 
   2   1  13       17.03       14.79      1.23 o 
   3   1  13       13.93       15.50      0.91 o 
   4   1  13        3.70        4.32      1.05 o 
 -12   2  13        3.86        4.39      0.85 o 
 -11   2  13        1.92        1.96      0.67 o 
 -10   2  13        3.45        2.55      1.03 o 
  -9   2  13       19.02       19.07      1.37 o 
  -8   2  13      346.27      321.00      5.23 o 
  -7   2  13        0.32        0.83      0.78 o 
  -6   2  13      138.63      135.87      1.86 o 
  -5   2  13       38.62       36.45      1.18 o 
  -4   2  13      251.86      251.64      3.56 o 
  -3   2  13      235.07      211.67      4.50 o 
  -2   2  13        4.71        2.80      0.92 o 
  -1   2  13        8.30       11.55      1.00 o 
   0   2  13        9.80        8.96      0.84 o 
   1   2  13        2.71        1.73      0.98 o 
   2   2  13       13.86       16.81      0.92 o 
   3   2  13       12.74       11.99      0.87 o 
   4   2  13       43.85       52.89      1.23 o 
 -12   3  13        6.41        8.40      0.89 o 
 -11   3  13        0.33        0.37      0.61 o 
 -10   3  13       12.79       13.61      1.12 o 
  -9   3  13        0.02        0.38      1.08 o 
  -8   3  13        0.58       -0.33      0.91 o 
  -7   3  13        2.05        1.84      0.75 o 
  -6   3  13        6.49        4.96      0.78 o 
  -5   3  13       47.85       43.72      1.81 o 
  -4   3  13      327.08      311.19      3.60 o 
  -3   3  13        8.83        8.82      0.99 o 
  -2   3  13       87.95       79.88      2.34 o 
  -1   3  13      118.95      125.20      2.49 o 
   0   3  13        5.06        6.44      0.88 o 
   1   3  13        3.12        2.96      0.78 o 
   2   3  13        0.20        1.47      0.72 o 
   3   3  13        4.25        5.32      0.79 o 
   4   3  13       16.18       16.23      0.78 o 
 -11   4  13        5.64        6.75      0.59 o 
 -10   4  13        1.37        1.67      0.87 o 
  -9   4  13      181.43      191.66      2.61 o 
  -8   4  13       11.40        9.46      0.89 o 
  -7   4  13       46.83       46.79      1.15 o 
  -6   4  13       24.10       22.86      1.00 o 
  -5   4  13       48.96       43.90      1.25 o 
  -4   4  13       83.29       82.90      2.05 o 
  -3   4  13      161.49      153.92      2.78 o 
  -2   4  13        5.41        4.83      1.05 o 
  -1   4  13      127.41      120.22      1.87 o 
   0   4  13      162.48      161.85      3.62 o 
   1   4  13       49.31       49.06      1.43 o 
   2   4  13       10.11        6.31      0.90 o 
   3   4  13        1.97        2.40      0.63 o 
   4   4  13       12.57       16.68      1.48 o 
 -11   5  13        7.98        6.06      0.60 o 
 -10   5  13       48.69       47.36      1.25 o 
  -9   5  13      160.63      156.85      2.80 o 
  -8   5  13      116.29      125.37      2.93 o 
  -7   5  13        0.68        1.66      0.72 o 
  -6   5  13      203.95      201.69      2.36 o 
  -5   5  13       28.87       26.43      1.06 o 
  -4   5  13       60.45       51.34      1.41 o 
  -3   5  13        1.49        1.98      1.01 o 
  -2   5  13      128.54      133.25      2.04 o 
  -1   5  13        2.86        3.02      0.76 o 
   0   5  13        1.55        2.39      0.64 o 
   1   5  13       17.00       18.61      0.87 o 
   2   5  13        0.16        0.06      0.68 o 
   3   5  13        7.64       12.34      0.86 o 
   4   5  13        1.31        1.19      0.82 o 
 -10   6  13       15.46       17.23      0.83 o 
  -9   6  13       56.96       57.63      1.73 o 
  -8   6  13        0.81        0.97      0.72 o 
  -7   6  13       11.99       11.68      0.77 o 
  -6   6  13      109.64      115.13      1.75 o 
  -5   6  13        6.82        9.22      1.08 o 
  -4   6  13       48.00       49.50      1.57 o 
  -3   6  13      136.49      128.26      2.95 o 
  -2   6  13       62.86       61.79      1.65 o 
  -1   6  13      192.90      201.35      4.43 o 
   0   6  13        1.39        1.87      0.62 o 
   1   6  13        5.34        6.95      0.80 o 
   2   6  13        3.38        3.64      0.63 o 
   3   6  13       10.86       12.13      0.70 o 
  -9   7  13        0.17       -0.32      0.65 o 
  -8   7  13       72.42       73.66      1.56 o 
  -7   7  13       73.77       72.12      1.39 o 
  -6   7  13        2.19        3.48      0.84 o 
  -5   7  13       48.06       47.53      1.43 o 
  -4   7  13       14.22       12.56      1.08 o 
  -3   7  13       49.26       56.34      1.52 o 
  -2   7  13       33.29       37.75      1.03 o 
  -1   7  13       36.60       40.99      1.41 o 
   0   7  13        5.98        7.37      0.77 o 
   1   7  13        0.44        0.45      0.76 o 
   2   7  13        0.59        0.46      0.94 o 
  -9   8  13        0.01       -0.02      0.81 o 
  -8   8  13        0.01       -0.08      0.80 o 
  -7   8  13       33.45       33.71      1.12 o 
  -6   8  13        0.02        0.18      0.81 o 
  -5   8  13        1.04        2.41      0.96 o 
  -4   8  13       26.92       25.89      1.29 o 
  -3   8  13       23.15       24.38      1.29 o 
  -2   8  13        0.72        0.46      0.78 o 
  -1   8  13        0.47        0.19      0.57 o 
   0   8  13       32.78       38.65      1.13 o 
   1   8  13        2.79        2.03      0.65 o 
  -8   9  13        0.32        0.16      0.80 o 
  -7   9  13        0.24        0.90      0.70 o 
  -6   9  13        1.66        2.44      0.92 o 
  -5   9  13       52.64       58.05      2.44 o 
  -4   9  13        0.06       -0.11      0.79 o 
  -3   9  13        7.07        7.21      0.82 o 
  -2   9  13        6.25        7.94      1.00 o 
  -1   9  13        9.93       11.31      1.15 o 
   0   9  13        0.16        0.40      0.59 o 
  -6  10  13       15.51       15.42      1.01 o 
  -5  10  13       11.43       12.79      0.85 o 
  -4  10  13        0.05       -0.47      0.68 o 
  -3  10  13        0.48        0.03      0.67 o 
  -2  10  13       22.83       25.96      1.49 o 
 -10   0  14       59.11       44.87     29.71 o 
  -8   0  14       14.89        9.18      2.34 o 
  -6   0  14      110.15      106.29      2.58 o 
  -4   0  14       32.52       36.79      3.01 o 
  -2   0  14      144.32      115.29      2.88 o 
   0   0  14       77.44       79.79      2.46 o 
   2   0  14        3.98        6.85      1.73 o 
 -11   1  14        0.01       -0.29      0.61 o 
 -10   1  14       24.10       20.64      1.05 o 
  -9   1  14        7.84        5.48      1.11 o 
  -8   1  14        9.75        8.89      1.00 o 
  -7   1  14       49.70       48.72      1.44 o 
  -6   1  14       32.42       36.56      1.10 o 
  -5   1  14      172.48      161.39      2.04 o 
  -4   1  14        5.00        4.55      0.80 o 
  -3   1  14       75.13       80.25      1.90 o 
  -2   1  14       12.07        8.85      1.03 o 
  -1   1  14        0.02        0.54      0.91 o 
   0   1  14       69.29       58.04      1.57 o 
   1   1  14       51.97       57.03      2.59 o 
   2   1  14        4.03        6.36      1.08 o 
   3   1  14        4.21        3.59      0.97 o 
 -11   2  14        0.17       -0.14      0.70 o 
 -10   2  14        1.10        0.21      0.91 o 
  -9   2  14       14.81       11.82      1.20 o 
  -8   2  14       41.46       42.66      1.18 o 
  -7   2  14        7.98        8.03      0.90 o 
  -6   2  14       21.14       21.00      1.05 o 
  -5   2  14      260.73      273.21      3.98 o 
  -4   2  14       62.98       55.85      1.75 o 
  -3   2  14       30.80       33.63      1.38 o 
  -2   2  14       79.89       75.61      1.70 o 
  -1   2  14       66.24       70.59      1.55 o 
   0   2  14       23.13       26.20      1.42 o 
   1   2  14        0.00        0.36      0.95 o 
   2   2  14        4.58        3.27      0.90 o 
   3   2  14        0.25        0.14      0.90 o 
 -11   3  14        2.99        2.54      0.55 o 
 -10   3  14        2.97        3.53      0.86 o 
  -9   3  14      105.47      101.63      1.94 o 
  -8   3  14        6.55        6.72      0.86 o 
  -7   3  14       32.76       30.60      0.95 o 
  -6   3  14      123.64      135.54      1.83 o 
  -5   3  14       77.90       77.59      2.16 o 
  -4   3  14       44.95       37.50      1.65 o 
  -3   3  14        7.43        6.72      1.46 o 
  -2   3  14       14.02       10.55      1.00 o 
  -1   3  14       25.10       19.92      1.03 o 
   0   3  14      110.85      127.13      2.01 o 
   1   3  14        0.00        0.12      0.89 o 
   2   3  14        0.93        1.23      0.86 o 
   3   3  14       25.86       29.19      1.13 o 
 -11   4  14       32.15       30.46      1.80 o 
 -10   4  14       56.07       53.82      1.24 o 
  -9   4  14        5.24        4.00      0.96 o 
  -8   4  14      182.93      178.90      4.12 o 
  -7   4  14       13.85       15.67      0.84 o 
  -6   4  14       19.58       19.84      1.02 o 
  -5   4  14       60.33       62.47      1.40 o 
  -4   4  14        5.09        6.04      0.92 o 
  -3   4  14        4.14        1.93      0.94 o 
  -2   4  14        7.52        7.63      1.18 o 
  -1   4  14       33.96       30.75      1.09 o 
   0   4  14       22.44       17.79      0.89 o 
   1   4  14        0.00       -0.12      0.71 o 
   2   4  14        3.36        3.98      0.95 o 
   3   4  14        9.88        9.04      1.12 o 
 -10   5  14       10.29        8.50      0.70 o 
  -9   5  14       16.78       12.01      0.95 o 
  -8   5  14        7.40        6.99      1.13 o 
  -7   5  14       70.52       74.65      1.33 o 
  -6   5  14       66.99       71.05      1.38 o 
  -5   5  14        0.27       -0.01      0.87 o 
  -4   5  14       92.09       99.58      1.70 o 
  -3   5  14       14.75       16.74      1.03 o 
  -2   5  14        1.56        0.18      0.81 o 
  -1   5  14       49.80       54.64      1.60 o 
   0   5  14        1.14        1.78      0.73 o 
   1   5  14        9.48       10.21      0.70 o 
   2   5  14       19.91       24.39      1.01 o 
 -10   6  14       18.96       18.02      1.22 o 
  -9   6  14       20.07       21.33      0.85 o 
  -8   6  14        6.93        5.66      3.91 o 
  -7   6  14       41.10       38.02      1.13 o 
  -6   6  14       12.03       16.23      0.89 o 
  -5   6  14       72.52       73.23      1.60 o 
  -4   6  14       30.12       29.00      1.12 o 
  -3   6  14       31.49       35.27      1.25 o 
  -2   6  14        3.30        2.59      0.77 o 
  -1   6  14       44.23       49.46      1.12 o 
   0   6  14        6.13        6.80      0.82 o 
   1   6  14        2.70        1.79      0.63 o 
  -9   7  14        0.18        0.66      0.60 o 
  -8   7  14        4.05        3.22      2.33 o 
  -7   7  14       15.56       17.02      0.91 o 
  -6   7  14        8.19        8.94      0.97 o 
  -5   7  14        0.04        0.32      0.80 o 
  -4   7  14       32.70       35.24      1.17 o 
  -3   7  14        2.70        3.96      0.81 o 
  -2   7  14        0.89        1.38      0.69 o 
  -1   7  14        1.60        1.39      0.61 o 
   0   7  14        0.03        0.93      0.62 o 
   1   7  14       11.20       12.23      1.03 o 
  -8   8  14        2.24        1.21      0.88 o 
  -7   8  14       19.10       20.75      0.96 o 
  -6   8  14        7.75        8.83      1.00 o 
  -5   8  14        7.72        9.99      1.09 o 
  -4   8  14        0.17        0.12      0.99 o 
  -3   8  14        0.44        0.33      0.89 o 
  -2   8  14        1.45        1.28      0.84 o 
  -1   8  14        4.20        5.79      0.69 o 
  -6   9  14       24.30       25.76      1.14 o 
  -5   9  14       38.76       43.43      1.21 o 
  -4   9  14        4.43        4.56      0.78 o 
  -3   9  14        6.86        8.39      0.78 o 
  -2   9  14       39.89       48.82      1.63 o 
 -11   0  15        6.04        8.09      1.01 o 
  -9   0  15       17.44       16.93      2.02 o 
  -7   0  15       88.21       95.00      2.33 o 
  -5   0  15        6.39        3.95      0.95 o 
  -3   0  15        8.60        8.64      1.37 o 
  -1   0  15       24.72       25.24      1.68 o 
   1   0  15       61.39       63.41      2.69 o 
 -11   1  15        0.18        0.05      0.61 o 
 -10   1  15       20.18       23.68      1.28 o 
  -9   1  15        0.27        0.07      1.11 o 
  -8   1  15       15.54       15.18      1.12 o 
  -7   1  15        4.03        3.99      0.82 o 
  -6   1  15        0.74        1.48      0.75 o 
  -5   1  15       96.50       97.06      2.28 o 
  -4   1  15       16.32       16.90      1.12 o 
  -3   1  15       73.58       71.00      1.55 o 
  -2   1  15        8.38       11.21      1.03 o 
  -1   1  15       24.19       19.80      0.94 o 
   0   1  15        3.27        3.23      0.97 o 
   1   1  15       14.70       14.00      1.23 o 
   2   1  15       39.07       37.91      1.36 o 
 -11   2  15       11.63       12.03      1.05 o 
 -10   2  15        0.57        0.05      0.62 o 
  -9   2  15        0.65        0.25      1.12 o 
  -8   2  15        0.11        0.32      0.75 o 
  -7   2  15       27.49       29.46      0.98 o 
  -6   2  15        3.56        4.00      0.75 o 
  -5   2  15        6.03        6.35      0.84 o 
  -4   2  15       10.67        8.63      1.09 o 
  -3   2  15        0.47        0.22      0.82 o 
  -2   2  15        1.24        1.73      0.79 o 
  -1   2  15        4.67        5.26      0.86 o 
   0   2  15       81.84       94.16      2.26 o 
   1   2  15        0.10        0.49      1.01 o 
   2   2  15       16.10       19.43      1.06 o 
 -10   3  15        3.16        2.46      0.59 o 
  -9   3  15        0.09        1.21      1.07 o 
  -8   3  15        2.97        4.55      0.81 o 
  -7   3  15        4.75        6.22      0.76 o 
  -6   3  15       30.51       30.96      1.01 o 
  -5   3  15       11.93       12.34      1.05 o 
  -4   3  15        1.94        3.23      1.04 o 
  -3   3  15      117.16      108.75      2.14 o 
  -2   3  15        9.74       13.09      0.95 o 
  -1   3  15       19.13       16.92      0.95 o 
   0   3  15        0.50        0.03      0.80 o 
   1   3  15        0.19        0.02      0.89 o 
   2   3  15       14.77       13.72      0.86 o 
 -10   4  15       38.43       30.53      1.06 o 
  -9   4  15       18.37       18.51      1.20 o 
  -8   4  15        0.01        0.70      1.12 o 
  -7   4  15        1.08        0.43      0.73 o 
  -6   4  15       75.16       81.33      1.75 o 
  -5   4  15       19.62       24.63      0.98 o 
  -4   4  15        6.20        6.75      0.97 o 
  -3   4  15       25.71       26.76      1.17 o 
  -2   4  15       27.71       25.74      1.09 o 
  -1   4  15       19.71       17.12      0.89 o 
   0   4  15        6.01        8.76      0.84 o 
   1   4  15        7.97        7.75      0.87 o 
  -9   5  15        7.18        5.62      0.87 o 
  -8   5  15       22.55       23.07      1.27 o 
  -7   5  15        4.46        4.74      0.70 o 
  -6   5  15        7.63       11.25      0.92 o 
  -5   5  15       18.38       22.39      1.05 o 
  -4   5  15       23.19       22.38      0.96 o 
  -3   5  15       24.60       26.54      1.12 o 
  -2   5  15        7.48        7.49      0.82 o 
  -1   5  15       34.17       44.45      1.56 o 
   0   5  15       12.61       13.27      0.98 o 
  -9   6  15       20.61       18.12      1.18 o 
  -8   6  15        0.04        0.34      0.76 o 
  -7   6  15       43.94       41.48      1.18 o 
  -6   6  15        1.04        1.82      0.70 o 
  -5   6  15       85.92       87.34      1.71 o 
  -4   6  15        0.05        0.28      0.73 o 
  -3   6  15        0.00        0.19      0.64 o 
  -2   6  15        4.42        8.03      0.85 o 
  -1   6  15       12.83       15.08      1.02 o 
  -8   7  15        2.84        0.88      0.84 o 
  -7   7  15       21.54       23.67      1.23 o 
  -6   7  15       42.32       40.41      1.27 o 
  -5   7  15        3.90        5.18      0.90 o 
  -4   7  15        0.01        1.10      1.09 o 
  -3   7  15        0.26        0.59      0.78 o 
  -2   7  15        4.90        6.25      1.07 o 
  -5   8  15        0.19        0.09      0.61 o 
  -4   8  15        5.27        5.75      0.69 o 
  -3   8  15        0.91        1.98      0.75 o 
 -10   0  16       15.82       13.87      1.27 o 
  -8   0  16       31.59       33.05      2.08 o 
  -6   0  16        2.73        4.29      0.82 o 
  -4   0  16        8.31        7.76      1.09 o 
  -2   0  16       16.17       22.89      1.85 o 
   0   0  16       20.39       18.38      1.67 o 
 -10   1  16        0.18        1.02      0.69 o 
  -9   1  16        0.91        0.46      0.92 o 
  -8   1  16        0.47        1.05      0.77 o 
  -7   1  16        0.48        0.94      0.68 o 
  -6   1  16        4.66        5.05      0.75 o 
  -5   1  16        7.09        6.98      0.87 o 
  -4   1  16        8.75        6.33      0.91 o 
  -3   1  16        1.37        3.00      0.70 o 
  -2   1  16        6.71       10.47      0.84 o 
  -1   1  16       16.30       14.35      0.99 o 
   0   1  16        0.38        1.16      0.88 o 
   1   1  16       11.70       18.17      0.93 o 
 -10   2  16        4.65        5.38      0.66 o 
  -9   2  16        1.67        1.55      0.88 o 
  -8   2  16        2.82        3.21      0.78 o 
  -7   2  16        0.93        1.80      0.68 o 
  -6   2  16        2.26        2.21      0.74 o 
  -5   2  16        1.06        0.04      0.63 o 
  -4   2  16       24.34       24.01      1.26 o 
  -3   2  16        3.63        3.08      0.93 o 
  -2   2  16       13.23       15.27      0.87 o 
  -1   2  16        2.55        2.43      0.79 o 
   0   2  16        7.58        8.26      0.72 o 
   1   2  16        0.03        0.76      0.58 o 
  -9   3  16        3.77        2.62      0.78 o 
  -8   3  16        0.39        0.46      0.90 o 
  -7   3  16        5.70        4.41      0.56 o 
  -6   3  16       36.94       44.40      1.19 o 
  -5   3  16        3.54        2.39      0.68 o 
  -4   3  16        9.41        7.58      0.87 o 
  -3   3  16       12.69       11.75      0.89 o 
  -2   3  16        6.99        6.37      0.96 o 
  -1   3  16        9.13       10.14      0.70 o 
   0   3  16        1.19        0.48      0.68 o 
  -9   4  16        7.76        8.89      1.12 o 
  -8   4  16        0.07        0.75      0.76 o 
  -7   4  16        2.49        1.89      0.65 o 
  -6   4  16        7.47        9.77      0.78 o 
  -5   4  16        1.96        2.21      0.70 o 
  -4   4  16       47.18       49.86      1.21 o 
  -3   4  16       14.75       20.10      1.10 o 
  -2   4  16        0.08        0.88      0.77 o 
  -1   4  16        8.11        7.97      0.91 o 
   0   4  16       32.54       36.74      1.60 o 
  -8   5  16       11.30       12.09      1.19 o 
  -7   5  16       17.81       21.16      1.82 o 
  -6   5  16       30.24       30.61      1.03 o 
  -5   5  16        9.34        9.51      0.84 o 
  -4   5  16        5.53        6.18      1.01 o 
  -3   5  16        2.97        1.83      0.74 o 
  -2   5  16        0.00        0.34      0.63 o 
  -1   5  16        0.39        1.18      1.04 o 
  -7   6  16        4.75        3.67      0.94 o 
  -6   6  16       28.17       28.89      0.99 o 
  -5   6  16       13.38       15.39      1.32 o 
  -4   6  16       47.20       53.18      1.38 o 
  -3   6  16        1.32        0.33      0.93 o 
  -2   6  16        0.42       -0.05      0.71 o 
  -7   0  17       32.52       41.75      1.14 o 
  -5   0  17        9.87       11.68      1.49 o 
  -3   0  17        2.28        1.31      1.07 o 
  -1   0  17        0.21       -0.50      0.92 o 
  -8   1  17        7.42        9.04      1.14 o 
  -7   1  17        5.77        6.01      0.80 o 
  -6   1  17        4.70        6.76      0.98 o 
  -5   1  17        2.05        2.38      0.89 o 
  -4   1  17        5.52        4.13      0.75 o 
  -3   1  17        8.54        7.00      0.94 o 
  -2   1  17       27.59       28.90      1.06 o 
  -1   1  17        2.98        4.25      1.10 o 
  -8   2  17       22.99       20.97      1.27 o 
  -7   2  17        0.94        2.05      0.73 o 
  -6   2  17       16.79       20.10      1.81 o 
  -5   2  17        9.29       10.48      0.99 o 
  -4   2  17        0.03       -0.34      0.70 o 
  -3   2  17       34.90       38.79      1.12 o 
  -2   2  17        0.05        0.00      0.79 o 
  -1   2  17       15.07       19.09      1.27 o 
  -7   3  17        0.50       -0.15      0.66 o 
  -6   3  17       10.11       11.14      0.88 o 
  -5   3  17        3.66        3.17      0.86 o 
  -4   3  17       21.17       22.02      0.94 o 
  -3   3  17        0.43        0.65      0.64 o 
  -2   3  17       23.99       26.59      1.05 o 
  -6   4  17        6.22        4.34      0.68 o 
  -5   4  17        8.63        7.73      0.82 o 
  -4   4  17       17.40       21.69      1.03 o 
  -3   4  17       15.68       17.54      0.89 o 
                                                 
